# Supplementary material for: Dairy Intake Modifies the Level of the Bile Acid Precursor and Its Correlation with Serum Proteins Associated with Cholesterol Clearance in Subjects with Hyperinsulinemia
Source: Nutrients. 2023 Nov 7;15(22):4707. doi: 10.3390/nu15224707 (PMC10675775; doi:10.3390/nu15224707)
Supplement: Supplementary file 1 [file nutrients-15-04707-s001.zip]

Archive with 1 entries (1 files):
- nutrients-2657749-supplementary.xlsx
