# Supplementary material for: Dairy Intake Modifies the Level of the Bile Acid Precursor and Its Correlation with Serum Proteins Associated with Cholesterol Clearance in Subjects with Hyperinsulinemia
Source: Nutrients. 2023 Nov 7;15(22):4707. doi: 10.3390/nu15224707 (PMC10675775; doi:10.3390/nu15224707)
Supplement: Supplementary file 1 [file nutrients-15-04707-s001.zip › nutrients-2657749-supplementary.xlsx]

## Sheet: Columns headers
Column header	Description
Acc_Gene	UniProt accession and gene name for the leading protein of the group
Precursors	Number of precursors used for protein quantification
AD_pre_P01_V1	Protein Intensities for each sample
AD_pre_P02_V3
AD_pre_P03_V3
AD_pre_P05_V3
AD_pre_P06_V1
AD_pre_P07_V1
AD_pre_P08_V1
AD_pre_P11_V1
AD_pre_P12_V3
AD_pre_P14_V3
AD_pre_P15_V1
AD_pre_P17_V1
AD_pre_P20_V1
AD_pre_P21_V1
AD_pre_P22_V1
AD_pre_P23_V1
AD_pre_P24_V1
AD_pre_P25_V3
AD_pre_P26_V3
AD_pre_P27_V3
AD_pre_P29_V1
AD_pre_P30_V3
AD_pre_P31_V3
AD_pre_P32_V1
AD_pre_P33_V3
AD_post_P01_V2
AD_post_P02_V4
AD_post_P03_V4
AD_post_P05_V4
AD_post_P06_V2
AD_post_P07_V2
AD_post_P08_V2
AD_post_P11_V2
AD_post_P12_V4
AD_post_P14_V4
AD_post_P15_V2
AD_post_P17_V2
AD_post_P20_V2
AD_post_P21_V2
AD_post_P22_V2
AD_post_P23_V2
AD_post_P24_V2
AD_post_P25_V4
AD_post_P26_V4
AD_post_P27_V4
AD_post_P29_V2
AD_post_P30_V4
AD_post_P31_V4
AD_post_P32_V2
AD_post_P33_V4
HD_pre_P01_V3
HD_pre_P02_V1
HD_pre_P03_V1
HD_pre_P05_V1
HD_pre_P06_V3
HD_pre_P07_V3
HD_pre_P08_V3
HD_pre_P11_V3
HD_pre_P12_V1
HD_pre_P14_V1
HD_pre_P15_V3
HD_pre_P17_V3
HD_pre_P20_V3
HD_pre_P21_V3
HD_pre_P22_V3
HD_pre_P23_V3
HD_pre_P24_V3
HD_pre_P25_V1
HD_pre_P26_V1
HD_pre_P27_V1
HD_pre_P29_V3
HD_pre_P30_V1
HD_pre_P31_V1
HD_pre_P32_V3
HD_pre_P33_V1
HD_post_P01_V4
HD_post_P02_V2
HD_post_P03_V2
HD_post_P05_V2
HD_post_P06_V4
HD_post_P07_V4
HD_post_P08_V4
HD_post_P11_V4
HD_post_P12_V2
HD_post_P14_V2
HD_post_P15_V4
HD_post_P17_V4
HD_post_P20_V4
HD_post_P21_V4
HD_post_P22_V4
HD_post_P23_V4
HD_post_P24_V4
HD_post_P25_V2
HD_post_P26_V2
HD_post_P27_V2
HD_post_P29_V4
HD_post_P30_V2
HD_post_P31_V2
HD_post_P32_V4
HD_post_P33_V2
mean AD-pre	Average intensities for the AD-pre group
mean AD-post	Average intensities for the AD-post group
mean HD-pre	Average intensities for the HD-pre group
mean HD-post	Average intensities for the HD-post group
Ratio X/Y	Ratio calculated as : mean X / mean Y
log2Ratio X/Y	log2 of the ratio X/Y
zscore X/Y	z-score calculated as : (x - µ) / σ ; with x = log2(ratio X/Y); µ = average of all the log2(ratio X/Y) of the proteins; σ = standard deviation of all the log2(ratio X/Y) of all the proteins
p-value Limma X/Y	Limma p-value
q-value Limma X/Y	Limma q-value : adjusted p-value with Benjamini-Hochberg method for multiple testing
Significant q-value Limma X/Y	A protein is considered as regulated if its Limma q-value < 0.05; If 'Up' (highlighted in red), the protein is up-regulated in X/Y If 'Down' (highlighted in blue), the protein is down-regulated in X/Y.

## Sheet: Results
Acc_Gene	Precursors	AD_pre_P01_V1	AD_pre_P02_V3	AD_pre_P03_V3	AD_pre_P05_V3	AD_pre_P06_V1	AD_pre_P07_V1	AD_pre_P08_V1	AD_pre_P11_V1	AD_pre_P12_V3	AD_pre_P14_V3	AD_pre_P15_V1	AD_pre_P17_V1	AD_pre_P20_V1	AD_pre_P21_V1	AD_pre_P22_V1	AD_pre_P23_V1	AD_pre_P24_V1	AD_pre_P25_V3	AD_pre_P26_V3	AD_pre_P27_V3	AD_pre_P29_V1	AD_pre_P30_V3	AD_pre_P31_V3	AD_pre_P32_V1	AD_pre_P33_V3	AD_post_P01_V2	AD_post_P02_V4	AD_post_P03_V4	AD_post_P05_V4	AD_post_P06_V2	AD_post_P07_V2	AD_post_P08_V2	AD_post_P11_V2	AD_post_P12_V4	AD_post_P14_V4	AD_post_P15_V2	AD_post_P17_V2	AD_post_P20_V2	AD_post_P21_V2	AD_post_P22_V2	AD_post_P23_V2	AD_post_P24_V2	AD_post_P25_V4	AD_post_P26_V4	AD_post_P27_V4	AD_post_P29_V2	AD_post_P30_V4	AD_post_P31_V4
A0A075B6H7_IGKV3-7	2	231127200	92568970	168220070	169169630	131015280	201639460	76056430	179970400	155451220	190234920	219052560	97566470	228079620	215673700	159152530	164184340	309201610	250618530	114322580	177274620	152677560	115324980	110469600	186655710	104098570	197339970	115599870	161260210	195050080	203818940	211473690	138777720	120801830	122754600	148683260	251177360	145811060	248221530	304039060	157531140	327875110	234240210	203274060	123572750	152250590	160855210	126909630	101848470
A0A075B6I0_IGLV8-61	2	9230560	1282160	4253612	804431	1180263	55239.3	4104080	1006331	1218113	2513960	4585630	3592810	9924680	7673220	5152210	60342.1	6740790	7394910	52674.8	10829860	1548598	5798467	20311760	52972.8	1171156	10091400	1531537	4701700	1982105	2223321	17565900	5727180	2467180	1606206	3404756	7854260	3667606	10862260	10695260	4861150	66067.3	6739850	6512150	62127.4	8038410	1314321	6618082	14348530
A0A075B6K4_IGLV3-10	3	8508609	6207566	4.30481e+06	5582581	4367038	82859	2051900	8649810	9544447	4.12331e+06	4.36814e+06	5037579	5906247	7.24461e+06	3.66162e+06	5378491	9534450	9731500	529148	2296076	4083126	4044879	4159219	366233	5064314	9378180	5963172	4305582	6321050	5366589	3616134	1.16089e+06	9346980	7966770	4.33267e+06	8740500	4928094	6171638	11801390	8399140	6328146	4.7067e+06	11561560	782988	3433593	1.27728e+06	5328153	3.53628e+06
A0A075B6K5_IGLV3-21	2	16637470	17218890	8992115	7362269	17215940	11242633	7434026	12069844	17938410	10326599	19730860	6680634	21779505	12935989	14249133	13549800	20195962	13423703	6799344	9705882	10794400	11430660	7873678	17686719	15468940	14449690	19351020	10264903	7184124	17331240	11075650	9875517	11599150	19325200	9971050	21102726	6877869	26250461	11001149	13396880	16989385	20743590	18811250	7643842	19538536	10961939	12454700	8390680
A0A075B6K5_IGLV3-9	4	1.39701e+06	815541	390856	985063	611840	377268	152972	815058	2348617	137319	2396827	224586	1220854	1.41183e+06	210157	1062160	1723235	152969	105350	125602	708363	287242	383256	756122	1.01201e+06	1.41264e+06	1186637	118507	752758	644795	449916	119533	921481	2228020	217673	3095080	372618	1133243	167691	485653	1.20385e+06	1253668	1682397	124255	462330	983182	316716	395348
A0A075B6Q5_IGHV3-64	4	6733369	1.56031e+06	1269952	4615576	6519340	8894180	3259696	4.49339e+06	9235667	2.54554e+06	7995691	3913214	4.75258e+06	11982309	10782121	4912179	4165906	6444406	2.63702e+06	2.55014e+06	4.41123e+06	5476690	3186105	5197297	2.25126e+06	8338301	2111391	1.23545e+06	3.68117e+06	4850518	8153144	2455582	5513742	11311335	2.83191e+06	8351818	4.59704e+06	9.10332e+06	8.82104e+06	7.52194e+06	5.1625e+06	3376438	7024099	4.37136e+06	2.56679e+06	6.28886e+06	8852171	2805761
A0A075B6R9_IGKV2-24	3	19440120	4634156	6354415	10375324	6245219	18358990	7542448	5.29303e+06	7901194	8835091	9683975	3.71982e+06	9559132	15894660	11492091	14643600	10230813	9.03987e+06	6650694	6.05451e+06	9311529	11086834	7009334	13768544	4239139	18767760	5567099	5088919	11179791	6140829	19313560	10647549	5499562	7110718	9371400	1.09932e+07	3.93909e+06	10051233	16462794	10692030	17626969	10053254	9.08334e+06	8954546	5497335	8330245	13386466	6384501
A0A075B6S5_IGKV1-27	2	35900500	18263850	18430230	19313310	24372470	40218000	17841670	36276110	29379800	28042370	39260100	15349490	42279790	50108600	34110840	29925300	38674600	18556360	20036880	12983380	13777120	15299700	20066790	26487710	17259260	34262600	20682070	18702730	14019100	24153080	37416500	23559910	23096320	28741300	23621520	37877990	19594430	46665500	30269130	23035410	47059900	29556580	28005700	23787260	31445770	15619070	16208550	16064810
A0A075B7B8_IGHV3OR16-12	2	34149450	18656647	8.69435e+06	16396104	15763142	17447635	21692836	14329935	20246305	17455973	25008543	12027701	21731027	21937090	17481762	24810000	26580052	24869541	13535722	12996157	19033410	16301870	15237202	23341552	15244487	28085680	15600594	7.2864e+06	15501045	14738276	17906409	21126121	11544287	22526070	16319843	25301086	12186381	23028763	1.68186e+07	17670950	31223201	20928625	26700590	14364386	18216981	21660823	14520480	15291677
A0A075B7D0_IGHV1OR15-1	3	3950904	9.78904e+06	2.29039e+07	4761385	34174831	5.51082e+06	1.29596e+06	1.40329e+07	41370271	102990	79797.7	9.48737e+06	4.47486e+06	1.57735e+07	2.03645e+07	15962285	7.04784e+06	2.0045e+07	7.8641e+06	1.44537e+07	2.67706e+07	11489794	2.43149e+07	25655775	2.26949e+06	6862153	12797259	2.16923e+07	5068830	2.46115e+07	6204737	89649.8	21863617	40201638	1.20635e+06	103807	7.23516e+06	4.93264e+06	3.73703e+07	24129966	1.761e+07	8373113	14411516	9541378	10766498	18871306	20668948	1.43675e+07
A0A087WSY4_IGHV4-30-2	4	1.58061e+07	1.17159e+07	8834673	9477093	1.11998e+07	1.04081e+07	7.58113e+06	13967221	1.79466e+07	10645698	1.60091e+07	8.92941e+06	15799423	22655700	14012117	1.15451e+07	1.31576e+07	1.33574e+07	8.2299e+06	6.09655e+06	16452503	16732051	8.51148e+06	11956428	9.44711e+06	1.71427e+07	1.11595e+07	9971796	3.83025e+06	15596534	15136305	5.42712e+06	9728360	17278099	11593909	16106104	1.02163e+07	1.67281e+07	1.09605e+07	16749374	15410069	7.20154e+06	20719944	9.33957e+06	1.48912e+07	16894974	9.47405e+06	1.18291e+07
A0A087WSY6_IGKV3D-15	3	22202000	9.90368e+06	1.1343e+07	17857024	11518916	21465159	11361479	1.50382e+07	37661379	2.13901e+07	21256969	12091987	16790356	41156748	19671105	18113395	2.50295e+07	2.19229e+07	1.04623e+07	1.25369e+07	1.46921e+07	12060034	1.37805e+07	22026651	11047191	20579114	10784556	1.28539e+07	1.62841e+07	1.20014e+07	22808389	1.89493e+07	13682442	38893286	17219930	2.46374e+07	1.3872e+07	21457224	4.16597e+07	18219359	22625830	22507309	25528508	1.10504e+07	14335229	1.34978e+07	15048488	13249462
A0A087WSZ0_IGKV1D-8	2	2571563	696054	67190.2	1326544	967477	1736449	1065871	1405041	4853580	2.04444e+06	1.22967e+06	1284877	2749839	1272036	2081323	1574809	3602610	76484.7	2588209	62801.2	737037	1003309	285374	2419081	1059891	3849749	706830	793436	569675	837706	1396416	1170133	1489191	3.92151e+06	1784990	69204.4	1270472	2.0434e+06	83845.3	2351315	1.39647e+06	3305780	2450354	2128757	592007	894150	1208075	1243860
A0A0A0MRZ8_IGKV3-11	3	250652222	6.50181e+07	130848507	162534279	99147885	156552332	63879185	1.33303e+08	141852879	141076446	156286802	74713170	196526708	181633681	113271460	107291068	156176457	138694449	6.55774e+07	1.22558e+08	189487787	157600311	48516753	110917591	84221616	254741671	6.6559e+07	139193527	177931658	133636970	152830622	102776319	108499550	131447057	106709917	191874830	117817250	233404981	1.74476e+08	103852087	227114723	136579368	149537613	8.30498e+07	146512779	2.06557e+08	159196738	4.33314e+07
A0A0B4J1U7_IGHV6-1	2	34398970	10888060	11720482	21665350	10612770	33564580	11630756	17987850	12061032	36450350	15382920	11463214	19874770	22080510	25942450	12817460	13996216	39579350	18269690	21698920	28823290	10661078	27733178	31760880	23766960	30711500	16916560	13258432	25842650	14694120	50770180	29604550	17773470	13620071	25139600	26199080	19018791	21178300	24226340	19468010	25124670	11556293	47290000	19250530	29165730	29002870	11548108	14274928
A0A0B4J1V0_IGHV3-15	5	3.01215e+06	1.84187e+06	3.46641e+06	3667820	1.79792e+06	5.5603e+06	2.75395e+06	2.24548e+06	6738117	5.09578e+06	3299989	3.77467e+06	4.72326e+06	5593162	3.25459e+06	5524381	2.78964e+06	764639	1.77219e+06	2.06372e+06	4384382	3.90659e+06	3.79172e+06	2.57181e+06	2.46175e+06	4872876	2.03834e+06	3.09442e+06	5.38049e+06	2.04741e+06	7682832	3.26567e+06	3.07281e+06	5445074	5728831	3.42237e+06	3.24437e+06	5.12444e+06	1.87379e+06	3.24778e+06	5.68536e+06	3599671	6195108	1.76686e+06	6438450	3.95814e+06	5.03749e+06	3.30085e+06
A0A0B4J1X5_IGHV3-23	3	130547320	113057410	76167965	139008140	90800592	197167820	74888010	109000590	146178920	181924658	189713586	94688375	216858581	156454670	139775374	176767860	179574478	1.83062e+08	74095767	209183559	120512480	92517380	89414174	176678251	102031230	177977250	129203990	83236541	164070020	96416690	213259690	164759800	106901060	117065180	163446800	215368559	117941072	252685040	226904834	137463440	300380080	188961590	173984930	93855600	187805857	131591689	133530970	114778170
A0A0B4J1X5_IGHV3-7	2	78153570	69718700	32499204	44823620	38610120	59409220	47840260	47835577	51945490	53859645	48268591	33199830	68444364	65603158	57827586	62992290	66395280	55638568	34993531	4.01862e+07	49532130	50934820	39157315	81361462	35834770	77747210	60113870	26738811	42797330	42406610	63350620	47512147	42480950	57303310	57827440	53209580	30563014	67830033	57213988	52779350	65273460	56920160	74517010	36260873	50986799	55307754	45211130	40017290
A0A0B4J1X8_IGHV3-13	3	43842960	34232330	3.54895e+07	33977350	29522996	42302120	32092051	33270006	45049240	46265862	37623562	23682855	92954670	3.3756e+07	38215835	32356830	46265605	4.16853e+07	2.14273e+07	4.68101e+07	26153697	16538209	26736526	3.45384e+07	25033978	62785625	36752180	37806541	39902250	26523160	49749960	71409538	38441940	39409310	37047120	50645910	3.06279e+07	1.13421e+08	58746049	34078500	50783441	50161252	34979760	2.65704e+07	36795214	2.85095e+07	28053881	23341882
A0A0B4J1Y9_IGHV3-72	3	6.35121e+06	7497592	4560790	7961630	5097720	7457120	4068729	2.22221e+06	4637367	7912040	7775350	5620049	8536170	5441770	7073457	6916070	17514490	5.14271e+06	3069027	4500090	8290770	3270005	6361338	12474040	3021487	8418030	7727704	4275886	7852970	4993160	8486610	4794460	3515452	5208776	7152120	7811610	5307422	8143630	3693818	5884840	8049220	13660940	8455791	3980345	5461843	8769130	4109370	6625963
A0A0C4DH25_IGKV3-20	3	1.30247e+08	65449764	84499917	109487523	75947295	150924871	55998079	1.05723e+08	8.12002e+07	146922624	1.31426e+08	62804630	180053079	123948992	144951320	85730823	1.07647e+08	9.48881e+07	84840615	71254552	82926903	6.74242e+07	6.03471e+07	115564454	7.40798e+07	114036736	7.49527e+07	98438463	102470296	9.21084e+07	144561169	94265830	71648447	89517909	123890023	1.3978e+08	1.05643e+08	209621380	105590664	105109870	149233849	86976450	8.96194e+07	85837054	127239240	94613732	67689377	59690036
A0A0C4DH29_IGHV1-3	2	108748	688859	2858636	1569763	1153509	55239.3	367827	60888.3	5094400	5211139	457717	467088	56816.7	4792374	3931776	2361793	3585847	76484.7	2464510	62801.2	3810880	2686800	46112	4680210	960559	300250	1539457	3411799	1549379	858843	1779506	132524	2722582	4372860	5882440	1.00252e+06	48742.8	59657.6	83845.3	3790310	1910465	3565246	3041320	1959787	5529237	4058977	3683377	53354
A0A0C4DH31_IGHV1-18	2	3.84333e+07	23529160	1.67348e+07	17544240	1738597	1.11848e+06	13169621	21838650	2.89669e+06	16717380	1.68797e+07	1.1998e+06	32495190	58235.1	52495.3	21627070	2.46378e+07	1.53278e+07	11840130	14542570	22159620	11898681	1.37582e+06	1.39108e+06	16359170	33754040	19952060	1.38979e+07	19881209	21058808	24997860	1.15458e+06	22355410	2.88447e+06	15189160	1.99995e+07	1.1525e+07	3.25695e+07	1.33439e+07	15419200	29404150	2.57415e+06	20041230	11758330	22954070	26949200	10579357	16830560
A0A0C4DH34_IGHV4-28	2	6021030	1.17833e+06	1667960	2236291	1551498	6363100	1.20041e+06	2502795	4588560	68659.7	4596970	2200996	4828438	4259970	52495.3	3018840	2376361	76484.7	2138685	62801.2	3352070	1779781	1629550	2785433	1984030	5713280	1.34971e+06	59253.7	53903.1	2151288	7580960	59766.5	1444449	3829995	1645616	4323455	4196674	6021181	83845.3	1.54966e+06	5682370	61049	2566180	2642292	4274623	4216868	1.18014e+06	1778981
A0A0C4DH36_IGHV3-38	3	1.22119e+07	2492279	2.77321e+06	5.09079e+06	3.19304e+06	11285643	3.08819e+06	4.99246e+06	8631070	8.41374e+06	8042323	3.55508e+06	7.74285e+06	5.30272e+06	5.0553e+06	3673684	6417028	1.34563e+07	3.44519e+06	7.04209e+06	11262908	3.66465e+06	6281155	6409632	4.52011e+06	16187457	2.42595e+06	2632971	6.21876e+06	4.01599e+06	13424090	6.66852e+06	4692694	7884063	6979192	9497121	5.86389e+06	8637845	6.80825e+06	4.55738e+06	5.48285e+06	5148937	10062652	4212774	5663111	14279367	4.67977e+06	4863163
A0A0C4DH38_IGHV5-10-1	3	5.60428e+06	6950507	7.29224e+06	6905085	7.06533e+06	7647064	4.63366e+06	9291005	11855645	8.65093e+06	1.00768e+07	5648053	1.02881e+07	9.56519e+06	9.18026e+06	7648919	1.41348e+07	1.54908e+07	6.3313e+06	15606938	9906172	9660466	7.69404e+06	11139995	4952640	5654688	8082701	6.81157e+06	6336702	6229075	9211906	8420758	10714467	13359858	7686398	11281474	6.26901e+06	1.07928e+07	1.04333e+07	7528664	11219439	9653282	13664841	5.85798e+06	1.57854e+07	9.86971e+06	8954338	7668228
A0A0C4DH38_IGHV5-51	4	14314649	11536535	15466996	10879843	15854094	18717230	7403660	1.14093e+07	24869560	1.42318e+07	14417347	12274763	18060572	16955992	16941287	15710970	18737255	8.06716e+06	9180114	1.06599e+07	16442470	12224623	11297201	20912130	7087094	14025389	13880140	16494711	9851346	15253515	18320590	10198776	13670400	23076024	11935525	15920329	14105553	19989426	9.13284e+06	15812500	18900850	17133480	17114470	8612593	31266160	16026675	14392893	10476910
A0A0C4DH43_IGHV2-70D	2	108748	634806	10474158	11513462	8763714	55239.3	4874524	60888.3	12013462	68659.7	13466970	5489679	10905967	58235.1	8044577	1063257	8374910	76484.7	18213240	62801.2	14714690	11732032	27028657	52972.8	5593956	994123	893099	59253.7	13349021	12497152	20598670	9.14836e+06	5880704	15574280	645536	2.02507e+07	48742.8	12239402	83845.3	7453753	402794	7528290	1502847	19076322	16659572	13347044	14173328	19766518
A0A0C4DH73_IGKV1-12	2	11942360	6425349	9289650	8981400	8429450	15911390	2095095	15346450	18640940	13742770	9654023	6892720	26334500	15901480	20308670	9357750	17850910	1.23696e+07	3895253	21351200	6300000	6140610	9707720	7677110	11268760	15529750	7110680	7635889	7867270	4068620	11347600	5818657	7911230	42619600	9970530	15007570	9118585	27450170	24292030	9732710	16848020	10674070	8337440	9731506	26319400	13723100	7716550	6484973
A0A0J9YX35_IGHV3-64D	2	17421380	10470920	4.77125e+06	21390240	11538960	41556320	4.97114e+06	1.64757e+07	17841600	1.62041e+07	18640923	9714477	20637776	2.00335e+07	15805441	12166850	18633947	22515601	9.77465e+06	62801.2	18252860	14853550	17901710	16368950	14052360	26695890	15016117	5.73776e+06	20626750	11594670	44887780	1.14656e+07	18698480	15658810	12921692	18848731	1.19224e+07	23358306	2.65357e+07	15089540	18558170	19531450	18369300	11671696	1.24651e+07	22034394	21671320	14933010
A0A2Q2TTZ9_IGKV1D-33	3	60219286	12626793	17728536	1.25339e+07	11305310	31542770	7.99578e+06	14331500	2.76188e+07	13958230	13786540	8123272	24301750	22706310	16969760	9.55368e+06	1.37613e+07	8815820	9626090	6020269	1.73343e+07	22114180	8891729	1.97458e+07	9940738	2.06464e+07	11297409	14640888	1.27251e+07	2.63122e+07	1.68547e+07	8180054	9.30087e+06	1.19867e+07	1.2728e+07	2.00233e+07	8483577	30477780	7646131	15665718	19364500	1.40622e+07	1.56754e+07	13980310	14045274	17148230	1.63805e+07	1.04417e+07
A0A4W8ZXM2_IGHV3-72	3	218446520	148552820	81337494	159531330	105805335	231237140	175335240	99267670	150325820	220243710	156272942	84381116	225486260	201193880	169298930	208248060	237615126	106215810	152958940	60047770	204039370	148675150	97346296	176986450	68142378	204749720	145369260	92421035	153932530	126323580	188042410	220851270	86991703	169843140	224718300	150185950	115595082	248145150	86545240	161253200	260846680	211546580	220843550	148707185	160742440	194202916	140581588	112343126
B7ZKJ8_ITIH4	2	108748	1113869	67190.2	780873	735306	55239.3	752769	210531	808619	275969	53198.5	862604	309944	282704	52495.3	963248	61831.3	76484.7	52674.8	62801.2	845760	774045	638125	712136	814906	506241	758800	59253.7	541518	489890	454194	59766.5	506637	874303	495018	69204.4	611030	59657.6	83845.3	505196	66067.3	759059	594555	379653	558096	570452	944324	692753
B9A064_IGLL5	9	1280408584	541056288	550523178	636258185	714658752	1138452932	605739560	727243846	1165713654	753729899	1009771237	760969595	1052099643	9.55772e+08	6.99638e+08	947711450	1226100413	1.07447e+09	707060541	6.39584e+08	873598397	876034897	1018336396	1143652490	885570244	1231467632	685421734	5.48376e+08	648807144	816557187	1188654550	8.90298e+08	841602176	1144464917	752336787	1197252372	738601078	1.14741e+09	6.54808e+08	672384691	1.1537e+09	1106050530	1576835900	682663630	8.63369e+08	7.88807e+08	1034402499	941808573
C9JB55_TF	2	465880	526119	542265	999538	875204	795738	822851	308104	688070	657009	699808	1071729	594097	688639	679177	1173571	540235	76484.7	644265	62801.2	1022729	723702	843156	804947	1049662	750475	776052	134283	919183	602284	639247	376291	613470	843859	954585	861800	593521	468702	83845.3	793350	790644	820579	787654	790174	446035	579233	905487	1126963
O00187_MASP2	4	1.69011e+06	2499061	1.69256e+06	3175018	3153346	3267051	1857185	1874027	1.39621e+06	336975	2.10195e+06	3025795	3218312	2792061	2.14083e+06	1.06678e+06	2606127	152969	887386	3.68641e+06	1.5971e+06	2.70409e+06	3751625	2642315	2416579	2712276	3178710	1971820	4310252	3992784	4175552	3324030	3546874	1697919	981471	2.81387e+06	3844261	4500179	841215	1.94375e+06	1.04062e+06	3277198	797981	1.00533e+06	4018684	1878895	4438942	2879247
O00391_QSOX1	7	3.50286e+06	1.66541e+06	2.12763e+06	3.30292e+06	3.0552e+06	2.59553e+06	1.64613e+06	213109	3.10925e+06	2901136	1.29789e+06	3.06674e+06	2.22903e+06	2.1508e+06	2.69039e+06	2464372	2.49679e+06	267697	2.58727e+06	2.00424e+06	3.41981e+06	2.88891e+06	3973519	2.90102e+06	5280147	3.63923e+06	2.81937e+06	2.13324e+06	4243731	2.9562e+06	3.90014e+06	2.39852e+06	3569068	2.55566e+06	3.85655e+06	1.30084e+06	2.75527e+06	2.82505e+06	772283	2912643	2.57359e+06	3.18402e+06	3.35944e+06	2.58962e+06	2.98104e+06	2.35566e+06	3.84986e+06	2.22148e+06
O14791_APOL1	11	1.09777e+07	8.23563e+06	2.10548e+07	18121306	18349089	16952940	18905067	1.65015e+07	17737477	2.43431e+07	20854121	15397565	26738494	1.77984e+07	2.43607e+07	11660244	22001573	9.98949e+06	23786882	2.15445e+07	1.61945e+07	16582889	22606920	16239067	20337506	13044722	9.58551e+06	2.19911e+07	18994267	19669246	17204628	2.34393e+07	1.4775e+07	18617850	21215560	2.08543e+07	1.59728e+07	25887306	1.50833e+07	24706984	1.66265e+07	21831286	14827804	24140498	2.64262e+07	1.69045e+07	19174700	19694424
O43866_CD5L	14	4.25777e+07	40692379	1.27598e+07	47211973	30336408	58428061	2.78994e+07	1.92177e+07	1.46566e+07	3.42496e+07	2.16028e+07	62904505	6.52104e+07	7.47895e+07	90471247	75189850	3.43988e+07	2.21993e+07	2.9175e+07	1.211e+08	36071042	2.21442e+07	69778566	62660971	1.78467e+07	42857711	42338371	1.11478e+07	44355216	28946867	63892923	4.09798e+07	2.92081e+07	15713275	36456875	2.73094e+07	57234297	75681395	7.58503e+07	96612410	90463502	37578269	31367496	3.20017e+07	153396877	2.42831e+07	2.54707e+07	65046583
O75636_FCN3	7	1.68849e+07	8.38188e+06	5.14247e+06	1.17381e+07	12583054	8.22488e+06	1.07997e+07	1.29015e+07	14146879	9090927	10264451	9.82714e+06	14521381	13052764	9988674	1.3528e+06	11868662	8.96683e+06	11330943	1.29448e+07	10992538	12632052	12960523	8.21719e+06	16053653	13290142	11420721	4.56132e+06	12484823	13061855	12773811	19268174	18054358	9.2359e+06	10672550	11467747	11976754	15523794	1.13371e+07	11651983	2.10877e+06	1.10938e+07	9.39623e+06	1.14733e+07	18258769	11948005	1.33232e+07	12294203
O75882_ATRN	17	1.36554e+07	9.62578e+06	1.34726e+07	9.66031e+06	15298847	12992604	1.1828e+07	1.38926e+07	1.40784e+07	8.34249e+06	1.0179e+07	16494053	1.02197e+07	9.55296e+06	1.44967e+07	1.32717e+07	1.13499e+07	1.35975e+07	1.29695e+07	2.08409e+07	1.73693e+07	1.15822e+07	2.00682e+07	1.50635e+07	1.83273e+07	15273396	1.32367e+07	1.31175e+07	1.18954e+07	1.18141e+07	1.59561e+07	8.35264e+06	1.68605e+07	1.22715e+07	1.09997e+07	1.10855e+07	9.69634e+06	9.99039e+06	1.74093e+07	20162054	1.13279e+07	1.28751e+07	18563089	1.34563e+07	1.40111e+07	1.08668e+07	1.48832e+07	18317952
O95445_APOM	9	2.80154e+07	21093710	3.24911e+07	27692944	27068678	32782839	34354049	40356549	25605772	2.71315e+07	36761651	26396085	33106880	32754486	31437520	19294348	33902219	2.67362e+07	32078459	2.05498e+07	27101596	3.15509e+07	28761719	30726396	24551040	26969093	24698222	44970512	32518645	32242913	32193448	50089691	42087918	22591270	22902650	50963473	2.87757e+07	36114537	2.896e+07	32579913	22297890	30424353	37911531	35043841	25351692	22142433	39239881	28889064
P00450_CP	69	4.31551e+08	3.58066e+08	5.31816e+08	553179412	4.09337e+08	4.61538e+08	4.1575e+08	3.83743e+08	5.00409e+08	3.76362e+08	5.29105e+08	411261125	4.78832e+08	4.89723e+08	4.58266e+08	4.35406e+08	4.17947e+08	4.37747e+08	577919736	3.24067e+08	533762179	490277182	5.44028e+08	5.67549e+08	427621248	468622141	396433324	5.61463e+08	3.92644e+08	4.0793e+08	4.35208e+08	4.57356e+08	3.77739e+08	528971950	3.47643e+08	5.35785e+08	5.12124e+08	4.817e+08	4.71582e+08	456511355	4.7115e+08	429357311	3.88389e+08	5.71403e+08	4.03273e+08	5.78427e+08	513333076	514108562
P00734_F2	39	1.88706e+08	2.0446e+08	208313064	1.92937e+08	2.36484e+08	215809846	2.28486e+08	2.19508e+08	2.05301e+08	1.85248e+08	225629052	2.83182e+08	2.4027e+08	3.06025e+08	2.24242e+08	1.90438e+08	212313136	2.0472e+08	2.28399e+08	2.09173e+08	242684960	248515709	2.32406e+08	2.3991e+08	183708166	1.73282e+08	203799677	1.91128e+08	1.7452e+08	2.11381e+08	211783203	2.06693e+08	228009336	2.07818e+08	1.97248e+08	232467960	244699096	2.24257e+08	2.65456e+08	2.43629e+08	1.80984e+08	1.89414e+08	2.446e+08	220213580	2.18444e+08	2.66912e+08	254490672	2.41691e+08
P00736_C1R	25	3.87985e+07	90912683	4.69647e+07	58994486	47574704	45791851	30068068	4.10528e+07	50184044	5.0722e+07	4.45137e+07	44360567	47116624	4.18532e+07	4.67705e+07	49682668	5.03578e+07	2.585e+07	4.57258e+07	3.33343e+07	45096458	37113970	47015976	46249538	52232390	45126826	3.62331e+07	4.067e+07	4.24548e+07	4.40709e+07	4.94645e+07	4.27424e+07	4.91118e+07	54590875	49008257	4.11253e+07	5.16049e+07	4.47484e+07	3.52925e+07	39663090	4.82036e+07	50527082	43792977	4.35123e+07	4.6685e+07	3.75534e+07	53868510	42698175
P00738_HP	47	4005944711	2356703097	2.13965e+09	7353686660	2785443321	2913341726	2234893200	1.97732e+09	6.14591e+09	3191146261	2726100769	2220785494	3757348352	2539635107	3230379533	3849923443	2993154443	3.63721e+09	3326331909	2.54618e+09	5150143160	5143758940	3821436196	3051741177	1591629691	4162891562	3509726621	2.01496e+09	4760216744	2819304223	2832318380	1.91806e+09	2.5166e+09	6.355e+09	2729705441	2.59615e+09	3677497782	3.45881e+09	2.37913e+09	3102857538	4041443121	2814142241	2558283585	3123288938	2.04208e+09	7066941469	5554468334	3327377199
P00739_HPR	9	7.27928e+06	5.69377e+06	9.92231e+06	1.03884e+07	1.7613e+07	8533338	1.98231e+07	1.06273e+07	14907231	18502093	14348789	7.23773e+06	1.57012e+07	1.14248e+07	17727176	7.50858e+06	19672710	6.03198e+06	2.31587e+07	5.71394e+06	10276396	20752263	2.05132e+07	20123088	6179828	6217624	6.95818e+06	9.54567e+06	9.08624e+06	1.65159e+07	8.17834e+06	19067953	14402732	14540415	17048302	13449608	5.31431e+06	1.73755e+07	7.11593e+06	16887698	5.23145e+06	17060781	10126390	2.20731e+07	8.07099e+06	8.78404e+06	21930635	20731110
P00740_F9	7	1.09882e+07	8480613	1.3218e+07	13239453	1.11512e+07	9193335	12313840	13476336	10545933	1.20793e+07	1.04415e+07	10426717	12307811	13081681	12776250	9915136	1.27279e+07	6.99491e+06	1.31212e+07	1.13816e+07	12397348	9915952	10084417	10384887	8.99165e+06	1.13232e+07	10689601	1.26935e+07	1.22626e+07	1.28628e+07	1.06974e+07	1.56042e+07	10447432	10804415	10605144	1.18557e+07	14499234	1.3664e+07	1.04082e+07	11848493	1.19902e+07	12283481	9109767	13962439	1.15107e+07	13558221	12672745	9157281
P00742_F10	7	1.20075e+07	8.7261e+06	1.69198e+07	1.21765e+07	14772246	15150555	14914798	10665893	12783033	15648130	16254052	16336221	1.79333e+07	17831910	17200134	10374287	14794990	7.4685e+06	17671326	12356449	15123732	14833348	12531555	12003990	8.83327e+06	15015716	11462235	1.8255e+07	14857275	12868533	16556936	19147124	10872475	12754441	13391966	1.70891e+07	16928982	1.83167e+07	8.37397e+06	15132965	14753394	1.46737e+07	11261711	18662455	12434584	18046043	19392904	8890357
P00746_CFD	5	1.75205e+06	3.02798e+06	2.66023e+06	2.61313e+06	5251877	2.63148e+06	3.64549e+06	3.93595e+06	2.41154e+06	2.10299e+06	3.29542e+06	4141046	2.96159e+06	2.53701e+06	3.51169e+06	2.95418e+06	2.93924e+06	191212	2.66212e+06	606609	3.78967e+06	2.94379e+06	1.68856e+06	5260168	3403800	2.85068e+06	2.7426e+06	1.66144e+06	2.1731e+06	2.95557e+06	3337267	2.95454e+06	2827903	1.85844e+06	1.94004e+06	3.53733e+06	4722793	3.04764e+06	209613	3.64629e+06	1.82387e+06	2.75664e+06	2.40948e+06	2.51257e+06	2.22107e+06	3.84177e+06	1.91587e+06	1.82464e+06
P00747_LPA	3	7092323	4894664	5306465	6638640	3.98259e+06	7413200	11234240	5409598	8396900	6931904	9310783	11099670	5922113	8536664	7559045	6172289	7227972	8858961	5307681	5.63574e+06	6668424	8529530	8620148	8447060	8573260	6345485	5394579	3804316	5042083	3496495	7166482	7776680	7140280	7837722	8067550	7715552	7399467	5790050	7.5679e+06	8013610	3376879	5024552	10018960	3944009	5517205	4876303	8310040	9658900
P00747_PLG	65	2.76689e+08	2.47633e+08	2.77273e+08	2.82918e+08	2.51198e+08	3.00381e+08	395076045	3.02512e+08	2.88056e+08	3.56188e+08	3.86899e+08	3.32775e+08	3.08254e+08	3.49261e+08	3.42822e+08	2.34711e+08	3.2826e+08	3.73674e+08	2.64385e+08	3.2438e+08	2.96424e+08	2.9116e+08	3.16562e+08	3.0454e+08	2.93018e+08	3.01209e+08	2.85593e+08	2.52184e+08	2.98365e+08	2.32563e+08	3.13629e+08	3.8645e+08	2.82071e+08	2.89784e+08	3.35611e+08	3.68486e+08	3.17869e+08	2.8051e+08	3.31727e+08	3.36872e+08	2.35876e+08	2.79196e+08	3.77404e+08	2.51092e+08	3.3176e+08	3.21761e+08	3.17217e+08	2.96214e+08
P00748_F12	15	5.03383e+07	3.93458e+07	5.9865e+07	45158327	50962203	3.53484e+07	6.19769e+07	3.7336e+07	4.80906e+07	4.56486e+07	3.55527e+07	51883371	3.9857e+07	2.88545e+07	6.07271e+07	2.88929e+07	3.57115e+07	5.69486e+07	54350508	3.81401e+07	61634160	4.2974e+07	54442242	3.14783e+07	54876720	5.31582e+07	57251051	6.1174e+07	5.66014e+07	5.79013e+07	3.90543e+07	70864667	33645657	4.58042e+07	4.24623e+07	4.04218e+07	5.87368e+07	4.0276e+07	2.30647e+07	60295511	3.41397e+07	3.07853e+07	58847595	5.98814e+07	4.17479e+07	63059935	4.64557e+07	5.18086e+07
P00751_CFB	46	2.54551e+08	2.44497e+08	2.41398e+08	353405752	1.73449e+08	2.31997e+08	2.73395e+08	2.14693e+08	2.90598e+08	2.93491e+08	2.05638e+08	2.31491e+08	2.80189e+08	2.85239e+08	2.80753e+08	2.62843e+08	2.57423e+08	1.6622e+08	2.70121e+08	2.72894e+08	2.63183e+08	2.39761e+08	3.15209e+08	246028037	2.64474e+08	2.49478e+08	304158009	2.52743e+08	2.3372e+08	1.96311e+08	2.33976e+08	345439390	2.26768e+08	2.95421e+08	2.68133e+08	2.0668e+08	3.10822e+08	2.78177e+08	2.02241e+08	2.66192e+08	2.82359e+08	2.68365e+08	2.32417e+08	2.87155e+08	3.96603e+08	2.75463e+08	2.48341e+08	2.80502e+08
P00915_CA1	2	108748	111387	67190.2	48283.9	16048550	55239.3	1315810	1096379	92862.5	2656360	53198.5	153398	195493	833604	469875	1537489	734225	76484.7	226402	62801.2	174974	321913	743483	2282020	378201	897821	1199556	617360	53903.1	5261280	50261.4	544385	962230	68164.2	829014	82254.1	9559380	242249	83845.3	704390	21357700	888559	372740	776975	253152	4714280	126920	119550
P01008_SERPINC1	41	232004451	234986015	267165182	231631388	190552415	257854423	271554620	2.89664e+08	1.09238e+08	2.84136e+08	2.8498e+08	278496623	296074890	2.19774e+08	1.59152e+08	148282207	2.57586e+08	2.26201e+08	2.52721e+08	1.48501e+08	1.75558e+08	208723465	236044956	1.84164e+08	1.68667e+08	254733208	259582609	267699481	310153373	196267131	226037882	2.4896e+08	293468864	9.71145e+07	202323230	353560434	1.68465e+08	2.34434e+08	1.33988e+08	1.42381e+08	1.68366e+08	225767492	1.8533e+08	1.87941e+08	1.74405e+08	1.25641e+08	245051544	178936458
P01009_SERPINA1	65	3.62851e+09	3028525380	3.18396e+09	5879205037	2.74246e+09	3174167892	2319996444	3.68829e+09	3.55262e+09	3.29506e+09	2.55083e+09	2.85533e+09	2.96478e+09	2.95585e+09	2.32978e+09	3747836013	3.30387e+09	3.36253e+09	2.44015e+09	3.39079e+09	3041017657	2730795819	2.49463e+09	3.07566e+09	3.65747e+09	3818436790	3.1741e+09	3.47723e+09	3.87785e+09	3.04407e+09	3.30608e+09	3.13317e+09	3.71911e+09	3501943101	3.00467e+09	3.00545e+09	3.50471e+09	3.35097e+09	3.24313e+09	2223241051	4.13307e+09	3.15702e+09	3025992044	2.86692e+09	2.51484e+09	3.50105e+09	2.99961e+09	2260500771
P01011_SERPINA3	33	5.53863e+08	4.59928e+08	5.496e+08	1364025787	5.64223e+08	6.05306e+08	4.2999e+08	6.61226e+08	5.91553e+08	5.9415e+08	671863519	4.83286e+08	6.46412e+08	4.44828e+08	5.64988e+08	5.10692e+08	5.98681e+08	6.61465e+08	601749654	4.37335e+08	5.65487e+08	6.49478e+08	4.81052e+08	4.53693e+08	3.70713e+08	5.96639e+08	5.95554e+08	6.41372e+08	6.13459e+08	7.04478e+08	5.87335e+08	6.18276e+08	6.33295e+08	580096914	4.60235e+08	7.61155e+08	766796599	7.71579e+08	4.73706e+08	5.27798e+08	6.54128e+08	555447398	5.01466e+08	6.7759e+08	4.5219e+08	8.63597e+08	6.96044e+08	4.01799e+08
P01019_AGT	28	1.96163e+08	1.387e+08	2.44726e+08	2.0856e+08	2.40798e+08	1.92304e+08	1.89076e+08	2.64763e+08	1.67304e+08	2.51418e+08	2.50388e+08	1.92433e+08	282284723	2.49715e+08	2.71383e+08	1.63301e+08	2.2346e+08	1.09571e+08	2.242e+08	1.7564e+08	2.25922e+08	1.67994e+08	2.2171e+08	256910080	1.71889e+08	196181981	1.59619e+08	2.30417e+08	1.73135e+08	2.88198e+08	192641722	2.58169e+08	2.24405e+08	1.64561e+08	2.03287e+08	2.73507e+08	2.55061e+08	2.88842e+08	1.7558e+08	2.14133e+08	2.28625e+08	1.83834e+08	1.36232e+08	2.33209e+08	1.80352e+08	3.03799e+08	2.16334e+08	243575835
P01023_A2M	119	7.09649e+09	5.16327e+09	5.65831e+09	5274888610	4.12447e+09	6363231705	2.23102e+09	4.5707e+09	3.35851e+09	4.35224e+09	4.78474e+09	2.61605e+09	4.23259e+09	2.45057e+09	2.97301e+09	8492670071	2.31963e+09	2.6677e+09	3.71655e+09	4.01713e+09	5743665575	3.66099e+09	3.46986e+09	5.75907e+09	3724316104	7451395736	6000010228	5.55402e+09	5689222189	4.3566e+09	6459072709	2.57595e+09	3.9996e+09	3.16829e+09	4.15231e+09	5.26556e+09	2.86921e+09	4.67147e+09	2.30769e+09	2852476707	11235961344	2.06548e+09	3.23614e+09	3.93147e+09	4.4104e+09	5.70291e+09	3.76582e+09	3.1992e+09
P01024_C3	211	5.68302e+09	5.82648e+09	7.28378e+09	7.38099e+09	4.84689e+09	6.13774e+09	5.50798e+09	5.85894e+09	6.31844e+09	6.59303e+09	5.29197e+09	5.70326e+09	6.66934e+09	6.62854e+09	6.70566e+09	6.01937e+09	6.26147e+09	4.65142e+09	6.49028e+09	6.57887e+09	6.26465e+09	5652219124	6.00137e+09	5.21048e+09	6.23538e+09	5.62179e+09	6.69506e+09	7.45099e+09	6.3698e+09	5.3187e+09	6.0139e+09	6.16731e+09	5092903524	6220996246	6151012326	5.60225e+09	7.18861e+09	6.75042e+09	5.85436e+09	6.2849e+09	7.26173e+09	5.89745e+09	5.08055e+09	6.78153e+09	7.21822e+09	7.26895e+09	5.59942e+09	5.62594e+09
P01031_C5	77	1.6093e+08	1.60624e+08	1.88709e+08	1.93649e+08	1.47869e+08	1.68275e+08	1.63948e+08	1.66103e+08	1.74396e+08	1.60432e+08	1.73111e+08	1.82778e+08	1.95082e+08	1.86268e+08	2.15611e+08	1.64736e+08	1.94213e+08	1.3523e+08	1.6036e+08	1.60691e+08	1.79153e+08	191632516	1.69191e+08	1.73884e+08	1.70567e+08	1.82012e+08	1.84965e+08	1.96543e+08	1.62937e+08	1.43498e+08	1.70461e+08	1.92873e+08	1.74838e+08	1.61281e+08	1.4844e+08	1.74477e+08	2.21972e+08	1.90194e+08	1.56321e+08	2.02685e+08	1.7913e+08	1.87961e+08	1.70591e+08	1.73964e+08	1.89516e+08	2.09524e+08	2.08635e+08	1.56998e+08
P01042-3_KNG1	3	15516941	16043522	16445870	14860663	17282980	18671550	23745770	17611992	17773676	19478940	16555667	18202050	15992831	17800076	18150874	17993076	17963821	11828150	20973043	11878040	19184640	18409910	16851943	14997282	22529840	15476516	16190534	18028623	15800874	16677166	16712682	16833426	15087330	16463188	20937172	14731523	15756616	15069775	11460455	18968748	18338903	18901495	17539291	19920648	19748125	20551438	18380191	15305553
P01042_KNG1	29	3.70766e+08	3.02519e+08	4.5945e+08	3.50241e+08	3.16171e+08	4.06381e+08	396285709	4.39094e+08	3.1063e+08	4.7109e+08	4.55394e+08	309730693	4.3479e+08	3.76802e+08	4.23762e+08	2.95398e+08	4.38123e+08	3.48834e+08	4.45803e+08	5.3151e+08	3.69072e+08	3.3074e+08	4.02585e+08	3.59538e+08	4.82699e+08	364927851	3.40171e+08	4.6184e+08	4.16913e+08	3.97079e+08	4.02877e+08	5.38078e+08	3.98246e+08	306449955	3.9953e+08	5.82009e+08	3.80631e+08	4.73912e+08	3.90947e+08	3.69112e+08	4.29959e+08	3.95285e+08	3.60123e+08	494836022	440072996	3.99901e+08	3.65586e+08	354433875
P01344_IGF2	2	970645	1201125	1060064	1293326	1857018	55239.3	2109055	1276408	1290973	1971972	1814976	2218569	1691697	1749719	1202116	472589	1278788	76484.7	2594830	1.12407e+06	1104675	1729384	1470716	1765248	1798242	1356558	1406025	1239800	1250124	1429721	1121520	1302586	1366010	1133497	2037388	1159709	1239024	1126921	978134	1167965	248868	1232455	1663286	2267676	1860621	1025976	1544526	1753129
P01591_JCHAIN	7	45791770	58401724	1.29768e+07	47573183	2.93931e+07	51000066	2.7683e+07	3.29612e+07	16403766	4.39328e+07	2.65665e+07	37753211	52439580	6.10152e+07	82627441	73005585	2.77348e+07	1.96337e+07	2.53137e+07	7.07107e+07	61232464	29037604	63525395	52570731	35734196	45098956	53824255	1.39634e+07	60611793	36269918	50401233	3.00753e+07	32591813	1.57103e+07	46575834	2.92499e+07	4.14952e+07	5.25037e+07	4.18681e+07	97274992	87198167	2.71905e+07	3.7948e+07	2.65676e+07	111533977	6.36519e+07	33607636	66931204
P01593_IGKV1D-33	3	2.67343e+07	19239373	1.80522e+07	4.47114e+07	18543561	33611345	1.10089e+07	34203663	39945434	35991648	21443272	14977375	57859500	31175530	33957640	24534751	36739860	21196778	16180632	14046216	32142297	12128435	1.64808e+07	32385029	2.10015e+07	2.60645e+07	20949423	2.01121e+07	4.3601e+07	21707532	3.17446e+07	1.62424e+07	25049324	39460381	31987029	25071871	1.80705e+07	59952316	1.27008e+07	31019983	43015106	29352378	44611575	1.54386e+07	36006050	31717973	10574740	14442784
P01599_IGKV1-17	6	7.00079e+06	4154991	4.2975e+06	7025736	9279497	8044466	6426295	6.51799e+06	3.43325e+06	8626460	10759554	7454063	13532929	4.81278e+06	8.71071e+06	8670348	5.34526e+06	5.20894e+06	4.5019e+06	5.6486e+06	9838439	6947378	6.85889e+06	10622291	6579087	8143253	4634105	4736849	7510522	8635336	8288051	7.02041e+06	9064764	3386229	10035126	11647813	6627218	18344337	3.53752e+06	10222559	8914526	6123864	7570552	4.87465e+06	1.03087e+07	8237072	7433436	6936715
P01601_IGKV1D-16	2	2810310	577152	1.33111e+06	3186350	1.0076e+06	6487980	1156443	1125783	3355910	6604990	2037243	1120263	4494864	2607467	2162698	2667730	4122636	76484.7	2242694	62801.2	1824920	3566020	1571637	1949157	1599998	2306406	849204	1573978	2942240	57984.3	6596750	1975697	1631147	4333730	6541840	2450742	48742.8	4320656	83845.3	2346995	2.00777e+06	4785334	2811370	2360753	3489620	1.36174e+06	4081980	1472927
P01602_IGKV1-5	3	2.61454e+07	1.19924e+07	1.47747e+07	26494476	1.33692e+07	17869251	1.06109e+07	2.34681e+07	7.96899e+06	23773203	20794400	1.38024e+07	29906700	23917003	2.87327e+07	1.98046e+07	26885120	1.75691e+07	1.83413e+07	1.8877e+07	64974441	9.14771e+06	14813080	23542941	1.94352e+07	2.72889e+07	1.20748e+07	1.6581e+07	2.6642e+07	1.86957e+07	22851370	1.66156e+07	20662061	102246	2.10689e+07	27080487	1.91148e+07	32862995	2.57608e+07	2.57652e+07	3.24652e+07	21632570	1.98702e+07	1.77121e+07	2.44355e+07	68609636	9111899	1.47867e+07
P01619_IGKV3-20	3	176681543	1.06556e+08	123105674	170725588	114656325	252987982	97455465	170731946	138502313	198101819	195056715	88519872	228238312	164101500	187000023	152013757	193099176	1.88404e+08	92495417	2.11828e+08	127532622	9.79267e+07	100541264	169934511	133290008	177265681	142073501	1.4134e+08	204968919	127653627	252093991	158716410	148814647	151249485	203243407	252913752	111122406	263827278	2.43355e+08	233314542	220938045	198939630	156064127	1.03845e+08	196030361	124664308	120817193	8.83454e+07
P01700_IGLV1-47	5	55400020	36953239	3.16057e+07	2.20525e+07	33143860	61573776	21686008	45362276	60492027	3.87188e+07	42149443	33300611	5.41646e+07	49010797	3.86963e+07	47898665	66966242	9.02062e+07	2.53541e+07	3.68429e+07	32255220	44796177	4.38578e+07	43624774	38354753	46737442	3.38562e+07	3.13457e+07	2.17913e+07	36385027	63739283	3.12785e+07	35340287	57483273	32118991	51798598	44152569	64749362	5.58457e+07	3.23344e+07	78804533	52507636	71450590	2.85399e+07	3.96031e+07	74747001	43779369	44027621
P01701_IGLV1-51	4	6679192	4795742	3.01629e+06	1.5145e+06	4.48048e+06	3.72301e+06	3125063	5.29754e+06	5189717	4.29991e+06	7407118	4140221	6311558	5614211	7015899	7900289	4950732	8.32629e+06	3.01819e+06	2.48911e+06	3814645	4061898	7909188	6051261	3.41926e+06	6876073	5460555	2.81601e+06	1.84972e+06	4852363	3.40674e+06	3.28825e+06	5.41574e+06	5056696	4156481	7689982	4495249	7617573	5.41118e+06	5925192	9540061	4391983	9153549	4011900	3.56682e+06	3.48261e+06	3.57849e+06	8279027
P01703_IGLV1-40	2	5522125	3941992	5111881	2489946	5195996	8273876	2467613	9329939	3549165	4445544	4156634	3990615	7371824	5393568	2445737	3582735	13769662	76484.7	1861011	8.95739e+06	4205034	2957098	4232766	4290457	5288482	5270838	3871148	5875373	2492963	4818221	7487202	59766.5	7734489	3373055	4205874	4093888	3667009	7924169	83845.3	2511541	3623335	12921555	3236564	2267313	12434005	5197413	1687681	4742951
P01709_IGLV2-8	2	2561980	1918127	4527820	2286605	3187925	55239.3	55300.2	60888.3	1.65076e+06	6291278	4613734	2125834	6590267	6915427	4262732	5216770	11033120	3483456	52674.8	7727535	59645.6	52268.8	4035592	3227246	1916811	3206084	2.2715e+06	5120480	2794884	3344780	10107230	59766.5	51436.3	68164.2	5539280	5040386	3.10074e+06	6599740	8120270	4596680	10007770	9596230	3381642	2337614	7098022	58446.1	2668919	3249821
P01717_IGLV3-25	2	3108330	2956180	2817855	2604800	1953878	4380900	1490539	3321740	7388750	2621114	3380970	2422110	4119780	6361850	2874830	3638950	5951050	3697123	1725484	1282732	2513570	2716650	2984830	3871080	2254250	3894690	2942460	3040700	2879910	2695430	4182260	1565645	3336530	6492390	2788980	3194740	2342278	4116290	4067875	3197430	4708520	6363160	6114240	1545535	2776060	2614560	2419568	2901620
P01743_IGHV1-46	3	3.0122e+06	5727270	2.22107e+06	4.35075e+06	3000848	4.3673e+06	1761885	682376	5645080	4087335	3.48807e+06	2647873	6684230	9179493	78743	6937790	5405545	1.32884e+06	79012.2	1.77061e+06	3400161	4995384	5.5718e+06	6.36145e+06	2.98027e+06	5043382	5987044	2.58813e+06	3823129	2.11516e+06	4898396	89649.8	2601600	5465087	4153607	3.41262e+06	1.75127e+06	6928413	5.45016e+06	4081520	6072475	6455164	3891925	1.54473e+06	4695640	3.18129e+06	5077005	5889361
P01764_IGHV3-23	3	9.05682e+06	6.06303e+06	100785	4297767	5.57633e+06	8.93057e+06	3.80238e+06	6.96149e+06	8.1691e+06	5.496e+06	8.03262e+06	3.9218e+06	9601013	7978681	6137875	7700818	7.46539e+06	8.02651e+06	79012.2	5.89083e+06	4.56453e+06	5.58818e+06	5597191	7.47349e+06	3.64008e+06	8342521	4582662	2.6071e+06	4.20689e+06	86976.4	8451214	3.52548e+06	5.53537e+06	8.69553e+06	5.61864e+06	8.17334e+06	3.81379e+06	10091834	125768	4.73054e+06	8058910	7043031	9255268	3.7706e+06	9088867	87669.2	6211711	5208646
P01780_IGHV3-7	2	59860970	10121800	24367830	31029550	18000580	37523950	34008310	23912130	28061330	49452750	26590500	21270610	83033650	31491410	30009030	50585790	42254860	59745460	29998350	47517070	30887330	37305450	31197750	43900890	22271620	58903300	16009370	25007670	37456800	23086700	39211660	64740900	23076480	27851170	38202040	37433780	28615080	99667640	51701820	27560810	77325700	35612430	42094710	29216490	40171570	29870080	44615620	22814050
P01833_PIGR	3	2205117	639787	989884	838341	1016794	836369	1538315	91332.5	1205476	1868068	490350	1288086	1799326	1005369	779728	940289	300115	114727	271126	764162	1230954	320582	990483	938482	1591157	2240448	735961	844128	1039236	651589	845345	1394025	572114	1514402	1723639	103807	1297137	1997757	125768	1075925	1871054	972858	806174	379657	2404207	1.48806e+06	588519	463398
P01834_IGKC	13	3308620880	1.49341e+09	1.11905e+09	1874689079	1830737060	2701257895	1570477534	1.46387e+09	3150310827	1.97459e+09	1.98539e+09	1.26661e+09	2151570405	2.36157e+09	1.77681e+09	2281753305	2.20466e+09	2.01541e+09	1.22153e+09	1.13876e+09	2472735156	1879018936	1003494662	3140972430	1518034914	2813300818	1240275364	9.20493e+08	1843810045	1903786915	2379834565	1212510222	1246719434	3029797467	2.01446e+09	1979867631	1.10058e+09	2.16161e+09	1.76299e+09	1997001016	2203523411	2060453491	2513676380	1.25544e+09	1.62266e+09	2.60078e+09	1806189600	1352167498
P01857_IGHG1	31	9886690169	7778718526	7.56202e+09	6550249128	7765505647	1.14353e+10	4689185560	8.4027e+09	13144551452	7.66441e+09	8417036008	7181740494	9.91453e+09	1.2258e+10	8.09011e+09	9022472341	12634957143	1.24465e+10	5.19564e+09	7.96765e+09	8397578820	7324717694	6896305323	7.83861e+09	10129100720	8783243012	6978023961	7134147803	6514504077	8714842110	11047443881	4.47712e+09	6760988754	13177484847	7035078933	8639306403	7100017245	10072757038	1.09139e+10	8002720377	10890173044	9.34364e+09	13571906260	5.12634e+09	9.50175e+09	10152532416	7165136084	7026875193
P01859_IGHG2	16	7038176447	1.57507e+09	2.13831e+09	3416653693	3359436191	4.87916e+09	3.76921e+09	1.08666e+09	4399712231	5559559577	4.59796e+09	2.08233e+09	5606495474	3536518629	2.44618e+09	4503370874	5051408086	4.45079e+09	3.37899e+09	2.03729e+09	4412518391	4292824429	2902412856	6514145609	1.87401e+09	6864474970	1.56205e+09	1.88498e+09	3637464389	3319912124	5021978184	4.97791e+09	1.01228e+09	4016947471	4918762453	5.34547e+09	2.25621e+09	5696009390	3.5635e+09	2.49305e+09	6015333221	4984766130	4.6184e+09	3783023712	1856490341	4.9164e+09	5146961200	2907699412
P01860_IGHG3	11	133458994	203227853	4.10329e+07	84605839	1.07356e+08	147082667	113602049	8.55779e+07	178122987	93020861	149181297	124218936	1.48136e+08	113435044	235911188	222881343	149694392	2.60005e+08	137478019	7.9214e+07	200342223	198256880	1.12021e+08	113378682	225945756	140612575	113282682	2.91873e+07	6.72869e+07	91393667	142560362	100167868	8.081e+07	194969466	91210181	134852488	110769802	144991608	9.13753e+07	237221549	209090032	134041956	274830936	126640304	89202826	209881636	194313393	120411541
P01861_IGHG4	10	103847797	41288024	4.09022e+07	6.9715e+07	1.07216e+08	261146178	30648914	2.10768e+06	205924275	4.02352e+07	7.68291e+07	3.6026e+07	6.14597e+07	176162110	3.82462e+07	3.53472e+07	8.12752e+07	1.29177e+08	35563670	1.49879e+07	234494970	81416960	7.35709e+07	533940730	2.7139e+07	89319438	50656924	4.27358e+07	6.38483e+07	114354220	295266080	2.65168e+07	2.64187e+07	200447402	5.98845e+07	7.2748e+07	2.49046e+07	5.2253e+07	1.02984e+08	56968678	2.99332e+07	1.02719e+08	252641260	5.10845e+07	2.73397e+07	177266803	8.07638e+07	8.07944e+07
P01871_IGHM	37	1.74437e+09	1935064336	7.88515e+08	1571704801	1.10083e+09	2038051908	1.08617e+09	9.18991e+08	6.1048e+08	1.66781e+09	9.85736e+08	1744728768	2.76241e+09	3326564586	3499496085	2745191600	1.55753e+09	1.01957e+09	1.14084e+09	6.96915e+09	1.09864e+09	8.18236e+08	1.99234e+09	1.84428e+09	6.04097e+08	1.60773e+09	1.71445e+09	7.30795e+08	1.79202e+09	1.33237e+09	2.12181e+09	1.60079e+09	8.11583e+08	5.56934e+08	1421295766	1.24338e+09	2124660242	2.92095e+09	3.11083e+09	3367284620	4212935615	1.28726e+09	1.05281e+09	1.3394e+09	6585623849	1.24378e+09	9.20609e+08	1924501958
P01876_IGHA1	20	4.39168e+09	1.49576e+09	5.44075e+08	2339361518	2.58683e+09	2691583064	1192580833	3502938770	3.64648e+09	1386192634	2912635280	1.1568e+09	2339931159	1.6807e+09	2565320533	2.04516e+09	2467518900	4.70473e+09	1.12394e+09	1.14454e+09	2897651194	1662718684	2.14277e+09	4251563211	1148284190	4.16557e+09	1787008850	5.68987e+08	2344520266	2776449990	2880688520	1.49666e+09	3.72545e+09	3.75451e+09	1330223600	3205631899	1259961006	2419770922	1.82084e+09	2580665290	2.49052e+09	2.31637e+09	5040194846	1.16933e+09	1265259864	2687434548	1.76934e+09	1985305509
P01877_IGHA2	4	55758490	103877502	1.21593e+07	62523178	56016270	46174213	39959345	46647950	100592520	29726528	37251188	13563453	46144194	104941340	58795290	80457970	35956750	100315210	18243378	12306968	118784600	46498883	67200484	96307850	8.40311e+06	38144300	131314699	1.27546e+07	59572232	59312510	86629430	59971943	38058490	116844440	26107728	57860540	17610678	57489341	6.05606e+07	54364140	83080935	16789630	173065940	22570975	12812376	92084460	30512200	64942200
P01880_IGHD	2	8132210	2563210	67190.2	28987900	836199	6217490	1596010	1438420	9003740	68659.7	3588140	1113152	9802790	5009310	52495.3	10065000	434808	3909966	832730	62801.2	11488270	389558	3197400	331680	5805930	9956070	3311030	3240170	31369700	57984.3	5101290	1715952	1001175	8096980	1019461	3275030	1751131	13393590	3504324	49798.3	17956850	870283	7516310	62127.4	3248970	10676250	837144	1972303
P02042_HBB	11	5.38485e+07	32746008	2.62231e+07	1.07272e+07	1461760280	3.63358e+07	155307524	1.28181e+08	2.44049e+07	3.19879e+08	7.43644e+06	44538130	5.36554e+07	141333092	2.66759e+07	150901630	8.84084e+07	2.82316e+07	5.75836e+07	3.91241e+07	51376820	58668485	115738670	235533730	80459943	102095364	114877443	9.97634e+07	30929451	569013880	2.72161e+07	8.13733e+07	104303875	2.31863e+07	143310400	1.215e+07	968029390	4.92101e+07	7.94811e+06	92622523	1596642330	106197899	131444614	117966172	5.43025e+07	462475619	3.90735e+07	57483116
P02042_HBD	3	163121	654615	100785	72425.9	51792620	82859	5105617	4860242	93578.4	11400551	165927	1.26753e+06	1.45083e+06	4416745	1.3529e+06	4775548	2998094	114727	1.59961e+06	94201.8	1.0575e+06	1739953	3334998	8665222	2421404	3004810	4133871	2815093	375473	14277190	75392.1	2093976	3495622	102246	4590325	762658	31378400	886732	125768	3445497	55259180	3101688	3022649	3642779	976115	18896420	863982	1.25736e+06
P02647_APOA1	64	4.74721e+09	5.53756e+09	5.91941e+09	5.35678e+09	5.84594e+09	5.43372e+09	5.15396e+09	8.03513e+09	4.30651e+09	5.5565e+09	7.11604e+09	5.30018e+09	5.30196e+09	4.99569e+09	6.18109e+09	4.87259e+09	5.3017e+09	5.88213e+09	6.36889e+09	4.87199e+09	6.21376e+09	5955695815	6.23444e+09	6.09574e+09	7.45573e+09	5.62579e+09	6547955138	6.16959e+09	6.02689e+09	6.62721e+09	5488023278	6.39872e+09	7.74679e+09	3.94286e+09	5362322237	7.50478e+09	5519118590	5.13558e+09	5.19992e+09	6211412738	5.89961e+09	5.31714e+09	6.2411e+09	6.41966e+09	4.04448e+09	5.52849e+09	6.8237e+09	4887770922
P02649_APOE	30	1.46481e+08	149519938	1.7831e+08	1.32716e+08	1.27979e+08	2.00493e+08	158786302	1.90605e+08	1.92731e+08	1.93226e+08	1.21041e+08	1.43047e+08	1.79352e+08	1.38232e+08	2.90366e+08	155099147	1.49234e+08	1.26582e+08	2.28748e+08	3.87236e+08	199660867	1.27278e+08	2.10421e+08	155409320	175433249	1.53257e+08	198766752	1.74704e+08	1.34656e+08	1.43046e+08	259236487	1.9908e+08	2.00113e+08	188797913	184748290	1.46242e+08	1.47715e+08	1.72626e+08	1.20864e+08	2.36357e+08	1.73848e+08	1.74887e+08	1.44966e+08	220937730	402793813	1.44718e+08	1.55221e+08	177359654
P02652_APOA2	13	5.21343e+08	6.02153e+08	592849037	512615843	5.73975e+08	5.66548e+08	691402651	6.88746e+08	4.66542e+08	565990388	5.91305e+08	558296541	505519222	590089796	522982278	4.75456e+08	5.17413e+08	3.04107e+08	5.05861e+08	3.08162e+08	716437466	614375843	4.87437e+08	5.15341e+08	3.37161e+08	5.30294e+08	6.11279e+08	601673404	543473363	6.35388e+08	5.49571e+08	679702469	674451859	4.18266e+08	5.86419e+08	618424504	5.07649e+08	497055214	2.97121e+08	532602664	550358719	489226576	6.34106e+08	506500911	474730645	626407645	636360730	5.09545e+08
P02654_APOC1	9	4.8788e+07	4.27628e+07	72812301	5.23009e+07	6.03495e+07	71202164	55001300	7.98525e+07	6.13069e+07	76120629	109764413	79145286	75311440	6.12744e+07	95794039	5.33068e+07	6.04086e+07	7.082e+07	108479218	111598008	100429197	62750655	83742562	8.29063e+07	6.94256e+07	5.74113e+07	66322389	69528990	43658598	5.6499e+07	86502724	73130666	69530091	5.24429e+07	77025844	124054899	72179634	65763499	7.05548e+07	78202381	6.43946e+07	6.36894e+07	63825363	108261024	95584313	6.82398e+07	90189021	7.23593e+07
P02655_APOC2	8	43037601	47908843	66091412	3.17372e+07	3.17858e+07	67908171	83242081	4.60442e+07	33904514	7.54917e+07	1.00802e+08	69846473	5.69728e+07	2.80553e+07	9.04257e+07	2.94592e+07	3.23579e+07	2.16398e+07	7.70808e+07	1.87316e+08	111857187	71645409	59608873	44037357	4.76267e+07	3.65945e+07	76442075	6.59874e+07	3.31911e+07	36098965	7.97081e+07	1.01448e+08	3.75171e+07	2.53907e+07	73809614	102121350	7.05156e+07	6.13305e+07	1.70587e+07	70750410	3.69371e+07	2.90338e+07	2.59734e+07	8.43776e+07	222895836	89623048	88619574	62441422
P02656_APOC3	7	1.0649e+08	1.16817e+08	108751177	86931307	103639069	169545729	178622935	115288261	67214190	162594089	166474369	210844025	175001630	67969040	195984664	69363528	70969378	6.94582e+07	206340490	275949550	215967247	114916152	135244008	111620805	98199040	89958342	139649255	9.10122e+07	80617819	85056965	180322312	214966636	133025287	57765264	145351855	158798225	165985953	152078663	4.74562e+07	125756674	7.25019e+07	79000233	7.39009e+07	213253940	338802880	161708770	192441815	143742753
P02671_FGA	5	3.25958e+06	41142590	4.61283e+06	10768635	10377924	3.4929e+06	2.81477e+06	3.85473e+06	13457842	4.98539e+06	6.10271e+06	3710736	4.23428e+06	7004051	10120489	10928697	5517125	3.20151e+06	4178283	4.4157e+06	7580898	7319746	5986260	9649769	5844377	6.40112e+06	5116830	7076210	4.72591e+06	12626021	4.72782e+06	8.79973e+06	4.09199e+06	14296004	7299608	3.94264e+06	15025755	9860166	7.50012e+06	9199839	15496497	5830527	8570729	9923972	6399127	12996750	5751807	8207803
P02741_CRP	2	108748	53187.4	2096872	67025500	590486	289340	864297	1966456	11502920	138978	580157	1176442	1701289	971367	1607555	1920973	3281041	76484.7	3876340	2206884	2848715	290497	1105721	1848405	852883	627524	49416.8	2110669	53903.1	197869	794008	1.0865e+06	3082586	9306220	292535	69204.4	6449611	934842	665657	1.05921e+06	1.08764e+06	5334752	475225	4106965	2551619	6404880	710067	2048741
P02743_APCS	8	7.35469e+07	92333778	175555215	142377477	7.44466e+07	121167147	100318562	113930672	103491624	1.32746e+08	1.16727e+08	115796412	1.3419e+08	1.32351e+08	1.10958e+08	7.21052e+07	1.1665e+08	1.33545e+08	9.67587e+07	6.97181e+07	103748330	98612571	1.00475e+08	9.58188e+07	5.87455e+07	7.20012e+07	82040041	174160903	113160000	8.74374e+07	118101258	157039669	98601557	112220898	99581135	1.40432e+08	156400751	1.42254e+08	1.62907e+08	88781344	1.16822e+08	118459109	99644423	1.09231e+08	5.16324e+07	1.14112e+08	133303310	77316827
P02745_C1QA	5	18124947	55947060	16469755	18464433	15273720	19739791	8712483	20046843	17630290	19600814	14143680	12559889	24178869	19820667	23825474	18135920	18896717	11754318	14709358	14676819	16670519	16007293	16087501	14028250	18395490	19053558	1.28831e+07	21222481	19515444	21049340	21309260	20985202	19623540	16161610	16385266	17564534	22556960	22866753	14038921	18045370	24808977	17970318	15067214	16686092	20732545	16954548	15640728	14998311
P02746_C1QB	11	37259283	117620690	31668116	3.78037e+07	35123100	39593426	2.02581e+07	3.33692e+07	40367619	3.40936e+07	2.99701e+07	29667195	3.83693e+07	3.13683e+07	3.08462e+07	4.10295e+07	3.61016e+07	2.92242e+07	2.21723e+07	2.81723e+07	38972501	3.17788e+07	3.40652e+07	3.4035e+07	3.99963e+07	3.33329e+07	29286028	3.39172e+07	41127918	45813320	4.05641e+07	3.6221e+07	4.11698e+07	36510947	3.379e+07	32866965	39389019	3.70746e+07	2.93099e+07	39635957	4.15453e+07	38454764	33573996	2.86502e+07	31078212	3.11413e+07	3.16158e+07	3.36225e+07
P02747_C1QC	7	45024557	138389280	4.30725e+07	49797620	46998213	57108163	27588588	3.97537e+07	54661471	39883849	3.16973e+07	41903408	43486684	3.6372e+07	41023685	49058316	3.91831e+07	4.27197e+07	27030858	44657037	47962628	42576386	45129661	39392417	52843913	49755971	38235776	44815309	55995982	61458811	55621236	4.04243e+07	52885072	47597505	43329812	3.92643e+07	47353664	50419661	4.48318e+07	54530573	47885626	53221040	48640206	33040097	36906668	3.30061e+07	48934901	41031049
P02748_C9	25	5.71709e+07	4.39871e+07	63900562	150513744	52575752	4.73298e+07	52437550	5.54843e+07	86449599	4.64319e+07	62882966	57989739	67168902	7.32735e+07	5.12291e+07	73291101	79934891	6.1382e+07	79034474	3.774e+07	69677588	5.89697e+07	63036069	73124763	49899740	58806808	53306429	69510849	5.95258e+07	58053136	4.58365e+07	59875142	62224731	90130322	4.07802e+07	6.16622e+07	94469924	6.61848e+07	5.9591e+07	51817024	71268530	87735749	57803531	73327073	54624573	78897613	66334651	65045130
P02749_APOH	21	2.49696e+08	227454593	288642779	214400445	1.29679e+08	190040592	303622826	2.62967e+08	1.60756e+08	8.78848e+07	242547171	2.88782e+08	2.74055e+08	2.44415e+08	282671592	210238265	2.36738e+08	2.34499e+08	266106202	2.63202e+08	222725101	224278294	236296380	230199781	1.772e+08	227529328	257600336	244229579	229956379	131343799	186644367	336237771	223630700	159725597	7.99802e+07	2.47572e+08	303073258	2.5393e+08	2.09386e+08	231568586	229878272	1.81707e+08	260390240	264816735	259288761	239605115	1.90949e+08	234407669
P02750_LRG1	11	48861492	62523016	4.03556e+07	246744060	60013340	51741972	37808897	54204312	69028200	47651702	47579288	51854800	4.2263e+07	3.23513e+07	4.76054e+07	65375770	41275191	2.67142e+07	45216187	3.79636e+07	56055920	71143440	74029310	92912810	53795520	53067480	69835700	5.04912e+07	65792516	73819400	49590662	3.72466e+07	88979080	71459060	47562520	5.59561e+07	69916834	47418110	2.19216e+07	51882840	57128253	45181271	41248795	41928678	47593087	55655601	80157240	83844530
P02751-1_FN1	87	9.02753e+08	9064347008	5.63632e+08	5.39606e+08	4.27271e+08	4.99065e+08	3.54126e+08	4.80813e+08	7.14909e+08	1.0665e+09	3.69778e+08	4.37385e+08	4.0891e+08	5.38204e+08	5.89509e+08	4.69316e+08	5.21182e+08	4.09997e+08	3.55795e+08	3.2471e+08	6.08683e+08	764202945	5.15745e+08	3.58191e+08	3.32357e+08	5.92888e+08	5.11247e+08	3.99892e+08	5.60865e+08	4.69939e+08	6.61651e+08	4.75984e+08	4.45521e+08	6.50235e+08	5.74471e+08	4.08181e+08	4.60423e+08	3.67095e+08	4.79368e+08	5.31339e+08	5.25208e+08	5.54952e+08	5.48783e+08	4.00374e+08	4.51661e+08	4.13527e+08	4.8949e+08	4.95041e+08
P02753_RBP4	13	36825545	2.29823e+07	29643332	1.80124e+07	48841387	37498049	42594253	1.51042e+07	2.55734e+07	53378397	40791007	54918336	34914598	48247372	33755034	2.01102e+07	33380193	3.69299e+07	35063613	7.1895e+07	35655190	45135026	42897246	45114550	44286478	37741784	33323297	27593300	36488613	53710798	41275379	46752780	1.95959e+07	2.10209e+07	47795813	47917620	48771516	31681904	6.9541e+07	27705978	2.00921e+07	37790732	38161008	35791431	42538427	37457291	59753699	33924046
P02760_AMBP	14	1.61394e+08	1.35911e+08	9.30699e+07	1.5078e+08	1.8341e+08	1.13593e+08	1.35808e+08	1.26375e+08	1.10904e+08	1.07467e+08	1.22984e+08	1.62257e+08	1.03205e+08	1.18804e+08	1.24462e+08	1.44903e+08	1.31638e+08	1.08289e+08	1.08568e+08	1.03423e+08	158434074	1.52587e+08	1.5561e+08	158070878	1.45395e+08	1.71258e+08	166935412	8.7341e+07	1.48483e+08	172119639	1.11145e+08	1.26349e+08	1.55446e+08	1.12491e+08	1.36076e+08	1.38189e+08	1.26684e+08	1.11963e+08	1.04006e+08	1.64422e+08	1.21667e+08	1.42279e+08	153179584	1.22118e+08	1.05193e+08	1.17943e+08	1.79179e+08	1.44024e+08
P02763_ORM1	17	7.94729e+08	618285968	1.16647e+09	2000172235	931583212	1029283310	1064577127	9.20777e+08	1286148633	1.50269e+09	1.16691e+09	1.05578e+09	1.42538e+09	1.05552e+09	9.62892e+08	7.0862e+08	1.11486e+09	1.18306e+09	1.46184e+09	1.22162e+09	1118563161	1325138426	1151361981	1286152455	921289204	813360468	828536375	1.13706e+09	825516960	1150941636	1039250139	1281884336	877956383	1127921892	1160961738	1.17437e+09	1.75304e+09	1.3873e+09	1.33731e+09	865956206	9.28682e+08	8.76002e+08	739148442	1.36144e+09	8.31681e+08	1.7284e+09	1496877370	1105634642
P02765_AHSG	13	242971631	206288873	275538872	237451880	298092580	249349811	274594960	344137522	192237108	274360371	2.13441e+08	250360340	236933862	369226776	3.16682e+08	271092267	306822655	251595141	241661081	209821174	250603013	210403616	202757528	248569312	335194845	220936808	210925872	313034141	264273129	300019650	240856306	247541271	247494756	184605265	264084893	1.93528e+08	276760711	242223730	286485430	277707033	277476872	276405290	278847245	239534246	2.82361e+08	215598600	1.5275e+08	212290803
P02766_TTR	19	8.14721e+08	7.20871e+08	8.76788e+08	496739262	954072080	6.97631e+08	843198788	9.83189e+08	3.60485e+08	1.10352e+09	8.62622e+08	824821994	7.24759e+08	1097647733	8.46443e+08	411871885	7.275e+08	7.02933e+08	5.87481e+08	5.64309e+08	564484092	828958146	6.4567e+08	607304326	6.32804e+08	7.93633e+08	885277966	8.95301e+08	683284551	1067350995	7.26742e+08	6.90193e+08	686959332	3.34492e+08	999928745	9.07041e+08	6.34038e+08	6.52507e+08	9.7372e+08	596431322	5.09355e+08	6.1287e+08	819204986	6.31512e+08	7.18895e+08	6.12617e+08	657983866	559425684
P02768_ALB	137	8.15811e+10	6.73174e+10	6.38321e+10	5.48921e+10	67539751773	6.21989e+10	6.33873e+10	7.67422e+10	4.76834e+10	6.68594e+10	6.01126e+10	55878998300	5.70227e+10	6.42235e+10	5.59996e+10	5.37164e+10	5.82039e+10	6.20913e+10	5.13539e+10	6.49362e+10	54367939252	6.18374e+10	5.5534e+10	5.89466e+10	5.78076e+10	74536928755	60936872005	6.4172e+10	5.65535e+10	7.12344e+10	5.67311e+10	5.9265e+10	6.60977e+10	4.68902e+10	69572906144	6.731e+10	4.80773e+10	5.36634e+10	5.52273e+10	6.19249e+10	5.9357e+10	51582602138	7.11611e+10	5.2067e+10	5.32321e+10	5.2652e+10	5.35784e+10	57568339831
P02774_GC	34	3.39672e+08	3.68445e+08	2.97828e+08	3.09393e+08	3.9301e+08	3.08409e+08	423920771	3.56128e+08	3.09948e+08	3.27779e+08	3.78937e+08	3.22919e+08	320015167	3.88936e+08	3.29981e+08	3.19623e+08	3.24605e+08	2.67525e+08	335142486	2.49387e+08	3.64405e+08	397718017	3.01823e+08	3.64607e+08	2.64934e+08	3.5456e+08	359304823	3.32663e+08	2.84957e+08	385640543	3.29185e+08	3.72723e+08	3.10115e+08	2.98344e+08	3.26065e+08	3.72842e+08	3.27779e+08	3.08313e+08	3.15319e+08	349536285	3.17994e+08	3.04497e+08	3.09739e+08	3.3206e+08	305917307	4.19296e+08	3.78128e+08	332098424
P02775_PPBP	7	48063030	28695530	37299620	32580510	40160030	24464860	31825770	46266350	51909530	37397110	37889070	18433162	41506560	38530050	35291760	37828510	43553630	22846470	35867650	17024529	37588870	37605320	33448130	40245300	39772340	55215150	28089360	45162070	26826700	45905720	28286680	29566130	33085070	61106520	41407640	32572500	20209637	40968830	22108454	31811990	40843640	27645150	44822420	34649550	37795140	43134030	28217500	33140780
P02776_PF4	6	31884730	32050650	24701340	23461560	23274398	19181370	15705760	29701690	40291950	24224560	19885400	12047527	23253280	18730830	23076100	29920820	23415990	1.84828e+07	18920550	17370142	26734910	25680120	23195500	26884860	27247610	37025780	18698780	20598000	18638730	29329140	21202260	14229475	22152890	42821250	33499860	23179490	13439150	25439540	1.07276e+07	24303160	26891150	15531500	31890310	22586670	21241110	31206090	24337890	23652080
P02786_TFRC	2	108748	276877	510901	467765	168862	413985	324880	249444	62385.6	331986	315269	323991	288241	58235.1	52495.3	424674	294934	76484.7	1040116	62801.2	156786	255012	491790	294662	261643	346740	292016	563814	466957	217333	394904	594620	408086	216472	264100	536909	345123	557482	83845.3	388369	569850	413258	321119	992890	485930	507817	253410	239779
P02787_TF	107	5.45314e+09	5.27371e+09	6.17752e+09	7.03369e+09	5.41839e+09	6.31539e+09	5606302242	5.09994e+09	4.714e+09	6.73959e+09	7269896405	6.17186e+09	6.29659e+09	5.68577e+09	6.4015e+09	6.29345e+09	6.38713e+09	5.09339e+09	5.89277e+09	6.01294e+09	6.30004e+09	4865087820	6.27089e+09	4.9229e+09	6523184845	5.47816e+09	5.84299e+09	5.81319e+09	7.02107e+09	5842521452	6.24388e+09	6424115431	5.07264e+09	4.47002e+09	6357278271	8.03613e+09	5.94177e+09	6.65429e+09	5.64911e+09	6086749657	8024463896	6.11011e+09	5.67177e+09	6.25404e+09	5.97321e+09	5.72609e+09	4.7505e+09	5.65898e+09
P02790_HPX	47	2.54215e+09	2.17269e+09	2.85077e+09	2.5557e+09	2.59788e+09	2.35565e+09	2.12483e+09	2.73861e+09	2494227305	2.35607e+09	2.4275e+09	2452054549	2.52581e+09	2.7091e+09	2.8551e+09	1.98489e+09	2.59346e+09	2.85891e+09	2887847032	3.17583e+09	2374160154	2.49094e+09	2.94873e+09	2511717620	2.57229e+09	2618653697	2.68581e+09	2.68562e+09	2.51067e+09	2.92038e+09	2.39312e+09	2.72065e+09	2583238365	2405151455	2.02623e+09	2.71543e+09	2870263632	2.56085e+09	2.72376e+09	2650736343	2.50584e+09	2.26548e+09	2.55443e+09	2.84915e+09	2.96721e+09	2.57894e+09	2848769244	2503025214
P03951_F11	3	163121	800673	1045914	520421	884618	766834	1181005	765648	440646	705478	789000	936538	1151772	470328	821388	497143	823992	114727	1382124	770350	928807	550219	673531	782468	936664	547236	728960	729737	734631	954880	921866	930365	634228	323646	1209305	791302	897881	705099	125768	1134968	99101	954312	302721	1049372	1053729	808999	1237124	617181
P03952_KLKB1	18	2.84516e+07	2.78247e+07	52922882	3.36005e+07	41302825	40979882	41186490	3.96602e+07	36752097	45132404	45575122	37887765	43003941	43141849	42850278	26289142	44844562	2.45093e+07	46812186	3.20064e+07	43939535	4.2331e+07	52923962	41703570	50997045	32865614	34140682	4.80672e+07	39775131	4.46759e+07	44832404	43675879	42159609	37437304	48282397	47366348	32472292	47250335	3.23823e+07	47450988	29821882	41438721	37011800	50939656	39552716	4.20303e+07	48734283	51392695
P04003_C4BPA	29	1.45389e+08	1.4374e+08	2.12117e+08	2.07542e+08	1.41996e+08	1.84281e+08	1.62469e+08	1.37294e+08	1.72201e+08	1.6903e+08	173514530	1.76641e+08	1.72186e+08	153962781	1.75905e+08	1.30575e+08	1.53697e+08	1.6135e+08	185706386	1.8377e+08	1.91956e+08	185921812	1.85342e+08	2.25819e+08	1.85282e+08	1.40723e+08	1.57202e+08	1.57887e+08	1.54879e+08	1.24429e+08	1.67117e+08	1.56079e+08	1.25068e+08	1.75713e+08	161659580	1.71403e+08	175035804	1.58244e+08	1.39449e+08	179973357	1.41418e+08	1.43923e+08	148556913	1.85043e+08	2.36425e+08	217567909	1.92122e+08	1.90921e+08
P04004_VTN	21	6.4818e+08	906180683	7.11938e+08	747880793	5.80907e+08	4.98579e+08	580116419	5.4971e+08	5.81825e+08	6.5951e+08	5.03537e+08	563049375	2.70976e+08	7.52135e+08	6.68367e+08	5.25774e+08	5.9657e+08	3.93293e+08	5.66493e+08	5.73991e+08	6.31693e+08	5.2604e+08	5.18592e+08	4.48341e+08	5.95326e+08	6.61568e+08	4.69725e+08	7.37124e+08	6.03993e+08	608122466	6.01967e+08	6.55256e+08	579817589	584975293	6.14592e+08	5.53397e+08	6.36409e+08	2.78196e+08	5.35909e+08	6.48526e+08	5.4613e+08	6.38064e+08	6.03447e+08	5.70246e+08	7.47807e+08	6.67813e+08	602414862	4.38935e+08
P04070_PROC	6	995777	1.40091e+06	2.24442e+06	1.5137e+06	2.02682e+06	1.33041e+06	1.99887e+06	1.60323e+06	1.47918e+06	2.02406e+06	1.37396e+06	2.37932e+06	1.81104e+06	2.05749e+06	3.30296e+06	1.37634e+06	1.65613e+06	229454	2.31131e+06	188404	2306828	2.48807e+06	2.68094e+06	2.04338e+06	2.75942e+06	1.45142e+06	1.85165e+06	2.1485e+06	1.64041e+06	1.92168e+06	1.98304e+06	2.39537e+06	2.23965e+06	1.62312e+06	2.27304e+06	1.35149e+06	1.76493e+06	1.53151e+06	251536	2.78801e+06	819114	1.81751e+06	2.90693e+06	2.55203e+06	1.99318e+06	2123161	3.29944e+06	2.21381e+06
P04114_APOB	333	1.52093e+09	1.40115e+09	2.68648e+09	2.18673e+09	2.39216e+09	2.77045e+09	2.03002e+09	2.83956e+09	2.67895e+09	3.20883e+09	2.32934e+09	1.93332e+09	3.06101e+09	1.76481e+09	2.39285e+09	2.55602e+09	2.86686e+09	1.94307e+09	2.61448e+09	2.39856e+09	2.06996e+09	1.62392e+09	3.56233e+09	2072310814	1.76151e+09	1.6064e+09	1.66359e+09	2.77532e+09	2.0736e+09	2.35981e+09	2.92992e+09	2.38599e+09	2.6535e+09	2.39517e+09	2.87515e+09	2.61788e+09	1.97921e+09	2.82749e+09	1.19174e+09	2.42468e+09	2.94221e+09	2.77627e+09	2.38959e+09	2.65913e+09	2.09106e+09	2.0687e+09	2.08018e+09	3.41537e+09
P04180_LCAT	5	2.71685e+06	2337424	2956597	3787308	3518548	3330863	3.36645e+06	1.99858e+06	3.60195e+06	2.84794e+06	3.46812e+06	4480791	2.86808e+06	3.57318e+06	3.99678e+06	2926872	2.79829e+06	1.17008e+06	3464910	1.83877e+06	4398181	3061579	4362891	3587433	3395627	3766994	3726473	2971870	3913081	2847776	4240066	4936643	4112635	3.14985e+06	3694900	2.69037e+06	3.79239e+06	4096318	1.83178e+06	4380277	2.29947e+06	4692770	2954784	3981034	4423204	3.14933e+06	4510550	3348897
P04196_HRG	33	3.19496e+08	3.76185e+08	3.18342e+08	164575741	290010757	3.15905e+08	352691459	3.66216e+08	1.72898e+08	2.91258e+08	3.07351e+08	229591896	2.45484e+08	2.59064e+08	2.482e+08	224185509	2.74098e+08	2.10551e+08	3.36828e+08	3.67592e+08	2.27101e+08	250350995	2.50245e+08	255204214	383782255	311602669	3.63507e+08	3.05874e+08	228958111	312541140	2.93942e+08	348591382	3.17305e+08	1.72826e+08	271400422	3.50602e+08	2.18694e+08	2.56072e+08	1.78972e+08	2.45891e+08	2.30119e+08	268113096	280958092	3.43624e+08	4.98488e+08	2.49632e+08	2.2148e+08	2.39301e+08
P04217_A1BG	23	3.43135e+08	269299474	3.45238e+08	359229849	304549049	286653731	309618671	4.44656e+08	277600152	3.17126e+08	355742841	309315723	3.35834e+08	3.89058e+08	366200540	313256092	4.02051e+08	2.99154e+08	4.11513e+08	3.05713e+08	404450637	349682030	392873453	355702059	2.95858e+08	328605956	317853310	3.67526e+08	333932745	318685712	307785220	371829317	351079045	265057888	276108526	3.66222e+08	3.66994e+08	3.42024e+08	3.41729e+08	349826913	3.74018e+08	307994392	319071753	4.46473e+08	2.85603e+08	4.20893e+08	334418688	359318631
P04275_VWF	21	1.86546e+07	213695917	5.86227e+06	33235311	1.32414e+07	7.85356e+06	5761974	8.30652e+06	4.23926e+06	8.49181e+06	1.04861e+07	9.51553e+06	5089372	6.77671e+06	1.32618e+07	8.67885e+06	7.37482e+06	803090	8.27643e+06	1.95048e+06	1.38749e+07	20715795	1.00248e+07	1.64459e+07	5.35825e+06	1.56714e+07	13475286	3.53985e+06	1.69838e+07	15911575	9.20379e+06	6.6597e+06	1.19012e+07	4.16135e+06	5.62168e+06	1.00659e+07	1.20982e+07	4.10056e+06	7.36724e+06	1.28444e+07	8.94464e+06	8.40615e+06	4.80433e+06	4.97008e+06	9.129e+06	1.24653e+07	1.5032e+07	8.4754e+06
P04278_SHBG	5	6.84553e+06	10820833	5.2009e+06	8838808	11204172	6818032	1.89459e+06	14250638	5.92154e+06	6499403	2878131	2.88484e+06	2.37832e+06	2.38259e+06	5734935	20381079	8062917	191212	4644994	157003	13169335	11301263	5515788	13552923	10283394	6890057	11361866	4.99427e+06	12170606	11600004	7881649	3295894	16184047	5950193	5419729	4.89138e+06	2912395	4494999	209613	7367714	23940941	5743398	8976174	5288149	3.81915e+06	8.98833e+06	10379558	6438552
P04430_IGKV1-16	2	108748	1622596	2830352	3763180	2349129	55239.3	928517	921918	4336500	3447570	53198.5	2504759	5008139	6113850	5958440	3253547	4796860	76484.7	1410356	2210402	2030424	52268.8	1316722	2797652	2369632	2859330	49416.8	2840003	3319644	57984.3	4508950	59766.5	1241280	5095980	3090064	69204.4	2369060	5583221	4648840	3282920	3827720	4887710	51757.1	1952615	4667720	1455558	1871864	1422563
P05090_APOD	12	4.69829e+07	3.88776e+07	3.21133e+07	3.17146e+07	5.67051e+07	58965800	35755413	3.36907e+07	3.27156e+07	3.38359e+07	60674162	44191309	3.18302e+07	1.88605e+07	1.71853e+07	35926839	2.29847e+07	3.71444e+07	2.84978e+07	1.92545e+07	33959477	33592868	3.54637e+07	37374653	3.77842e+07	47963031	48534564	37417284	4.20084e+07	76965902	61048873	5.04485e+07	4.82056e+07	2.55243e+07	38813808	64743278	4.72115e+07	3.42503e+07	1.96623e+07	2.01794e+07	4.18106e+07	2.34225e+07	45319152	3.18253e+07	2.08437e+07	2.94603e+07	38116058	35438892
P05154_SERPINA5	9	7.015e+06	3.71791e+06	5561615	2.97891e+06	1.12063e+07	8.7392e+06	7399928	8.45915e+06	7616961	7.17763e+06	9142976	7.44543e+06	8011385	2.87771e+06	6250869	9741559	6879356	1.90431e+06	8125699	3.9589e+06	5.33736e+06	4.51518e+06	11263748	9127535	3.79927e+06	9413297	5.10665e+06	7300827	10844958	15032878	8479905	13348549	11807456	6493760	7.43386e+06	9241586	8861909	9322905	3.71849e+06	6623242	12744996	8603134	7991258	14208878	5.96291e+06	5.35187e+06	4.47522e+06	8637006
P05155_SERPING1	29	3.85428e+08	4.01156e+08	5.60677e+08	480592195	3.89158e+08	4.2211e+08	501829362	4.36255e+08	3.64919e+08	5.13062e+08	478487513	379591064	4.80843e+08	4.73164e+08	4.51915e+08	345803210	4.25548e+08	5.13864e+08	498715872	4.37909e+08	394389703	470032697	3.77547e+08	4.23509e+08	412901823	412676106	427808299	5.24044e+08	454865127	4.4691e+08	400493689	644766034	387971635	3.6069e+08	442437549	5.10838e+08	489007484	474403805	5.13368e+08	378732890	4.24833e+08	370571737	4.40935e+08	5.45886e+08	3.80423e+08	5.17494e+08	563726528	353212162
P05156_CFI	21	5.35075e+07	4.61167e+07	6.09055e+07	6.08191e+07	5.00554e+07	5.93937e+07	5.3533e+07	4.93417e+07	6.8669e+07	5.73611e+07	5.78433e+07	60079176	6.63025e+07	6.30618e+07	6.79024e+07	5.02827e+07	6.56902e+07	4.84731e+07	5.95271e+07	7.22161e+07	7.02317e+07	5.57478e+07	7.52886e+07	5.46924e+07	6.86618e+07	6.30691e+07	6.2133e+07	5.8387e+07	4.72092e+07	4.85678e+07	6.56078e+07	5.92971e+07	5.08692e+07	6.3486e+07	5.57019e+07	5.70881e+07	7.09828e+07	6.29967e+07	5.99275e+07	6.41911e+07	4.69386e+07	6.21112e+07	5.30822e+07	6.0485e+07	7.7265e+07	7.28827e+07	6.64544e+07	6.00813e+07
P05160_F13B	11	4.97114e+06	4.02959e+06	4.19543e+06	7.31835e+06	7499588	6.57603e+06	6831745	4.70221e+06	5.78468e+06	6.07327e+06	7642685	8746797	6.23071e+06	2.92264e+06	4.43313e+06	5760894	4.51806e+06	1.53783e+06	8288716	1.80667e+06	6550827	6.56105e+06	7.74354e+06	10668611	9752319	8277372	4.04908e+06	4.30499e+06	8.93936e+06	7261056	6.64585e+06	7120307	7609288	6336338	7835631	6.61696e+06	7138294	4.94708e+06	1.65187e+06	4612366	5913987	6546564	6267893	9382070	4.34677e+06	5435219	8832234	6367506
P05452_CLEC3B	9	10232365	1.45762e+07	1.11137e+07	8820282	15332111	1.34418e+07	13468271	11417097	10491095	9.53741e+06	12124192	11649463	1.344e+07	1.12906e+07	1.14682e+07	10615876	1.01043e+07	7.67546e+06	11890010	7.54084e+06	12520299	11020323	10863329	14019084	12930278	12443766	13654751	11434297	12827334	16850052	1.09464e+07	12010895	13032661	10032407	12148893	1.01733e+07	9909793	13539808	6.91381e+06	12481209	1.0053e+07	11766326	13766986	11409918	8.74776e+06	9.97107e+06	12269307	8997992
P05543_SERPINA7	12	21604085	1.4967e+07	22527136	21159203	1.17672e+07	22870201	16454679	2.67173e+07	20140163	22695741	2.04525e+07	19050639	22138620	24921473	32835338	21189492	1.57069e+07	2.99504e+07	18387940	2.64472e+07	21422375	19485428	26736217	22566161	24549321	24544979	1.94307e+07	24446272	25236792	1.31918e+07	25093099	2.5154e+07	24903160	18499078	18214658	2.10141e+07	28068277	23969346	2.06684e+07	28800198	31486513	1.44793e+07	27813761	20179532	31586178	25982510	20619388	22503583
P05546_SERPIND1	24	1.90587e+08	1.13271e+08	160078116	179212990	1.39527e+08	1.5676e+08	1.38862e+08	1.54145e+08	2.22641e+08	205294206	150221779	1.22366e+08	193637889	1.53074e+08	161831606	144776067	162656285	1.58895e+08	156492038	1.93383e+08	2.30186e+08	179631329	1.72515e+08	1.5397e+08	1.12621e+08	2.0661e+08	1.50778e+08	169408063	248425766	1.66893e+08	1.49372e+08	173377572	1.51604e+08	174612819	184177979	1.72106e+08	153329701	189942293	1.70677e+08	181693366	197484579	1.6255e+08	141969411	179221513	146478098	271302858	2.27738e+08	142016118
P06276_BCHE	7	3.75955e+06	3658182	5675921	4201863	6929156	6.51174e+06	6331988	5700332	5452121	6.85456e+06	5.83e+06	6529017	6.30774e+06	4.67865e+06	5.50927e+06	4782606	7.477e+06	3.13312e+06	6.38962e+06	4.73358e+06	6759802	5.18433e+06	6942728	5939677	6345393	6030490	4513264	6.13768e+06	7094674	6436712	7250789	8917262	7628386	4990952	8003405	5.58086e+06	7.26387e+06	7.29164e+06	293458	5280966	5.64487e+06	7455729	5695979	7.4617e+06	7.16279e+06	6510406	5515108	6100949
P06312_IGKV4-1	5	336329690	85331196	165698790	131855581	166629490	294587409	139171959	1.74975e+08	1.53139e+08	302453000	256570420	1.76352e+08	327788690	410110700	243259250	207266745	415581520	288718773	225928380	220508202	206042979	157342125	203256672	246827895	120655119	378895870	9.49263e+07	156264940	115668003	159942310	342696130	223626710	148970112	175170714	227632250	298073100	224987460	3.71469e+08	495742120	223265940	374303110	390833503	273599881	243280200	243727860	198760000	1.84353e+08	135604791
P06331_IGHV4-34	2	35360891	19164141	21590532	21597550	18494534	28844297	10669367	22621125	28289087	24009511	19204275	16602944	19377707	31687103	19816201	20804568	19771231	76484.7	17816960	34957423	30153242	22967521	16112174	34537416	14368635	26865085	18510777	24410853	24258511	29531278	33578470	12510120	19895286	23779763	22571757	23426554	20663655	21841473	40534569	19424575	31530327	16537862	26550948	19682272	30694100	32415385	24180409	17450465
P06396_GSN	41	9.80469e+07	103685330	8.54997e+07	8.10598e+07	138939826	134136021	1.01204e+08	1.0423e+08	9.01038e+07	9.91723e+07	1.38731e+08	1.17929e+08	1.23076e+08	1.11656e+08	9.90262e+07	1.10332e+08	1.00758e+08	1.17513e+08	1.11564e+08	5.77847e+07	9.8121e+07	1.02847e+08	1.07446e+08	1.20417e+08	1.20234e+08	1.04702e+08	1.06729e+08	8.92734e+07	1.0574e+08	146976297	134632261	1.20678e+08	123257837	8.28043e+07	1.03724e+08	1.35291e+08	1.26481e+08	1.31982e+08	8.75875e+07	8.97854e+07	1.13618e+08	96875735	164047619	1.03831e+08	8.41905e+07	8.30978e+07	1.02713e+08	103918214
P06681_C2	23	2.50283e+07	2.56157e+07	1.40055e+07	3.23e+07	2.70795e+07	2.57986e+07	2.46859e+07	2.79712e+07	2.79687e+07	3.15968e+07	3.07634e+07	29044008	35247787	3.57345e+07	3.79872e+07	2.76254e+07	3.1874e+07	2.07253e+07	3.66869e+07	2.49705e+07	33846759	31114139	3.2944e+07	3.23647e+07	29230481	3.31511e+07	3.12977e+07	1.40704e+07	2.80967e+07	2.70028e+07	2.91124e+07	3.40842e+07	2.98833e+07	2.93046e+07	2.67553e+07	2.59045e+07	36670842	3.16859e+07	2.95464e+07	3.24753e+07	3.45485e+07	3.26234e+07	25395026	3.94181e+07	3.28166e+07	3.8779e+07	40664368	28998654
P06727_APOA4	53	2.89202e+08	399491558	2.88528e+08	1.96742e+08	527092101	3.24814e+08	2.22504e+08	4.9972e+08	2.40427e+08	3.74484e+08	5.73018e+08	3.47368e+08	5.17283e+08	4.35614e+08	3.93718e+08	2.55911e+08	408267808	3.32523e+08	5.31539e+08	2.82127e+08	3.71974e+08	4.37246e+08	342459528	595211356	405370545	4.05151e+08	4.62671e+08	3.31044e+08	406688787	666216744	3.56034e+08	2.9259e+08	531914811	3.2555e+08	3.00931e+08	4.02373e+08	3.66537e+08	4.80862e+08	3.7865e+08	3.07518e+08	4.01813e+08	4.52741e+08	3.97306e+08	5.45412e+08	2.92532e+08	3.70645e+08	4.10934e+08	2.11064e+08
P07225_PROS1	19	5.04259e+07	4.3764e+07	6.86355e+07	5.94112e+07	45067431	6.10031e+07	48352470	5.82954e+07	50603910	4.78054e+07	59262775	55574508	7.2135e+07	5.96465e+07	64677247	34882221	55000166	4.33329e+07	60551161	5.60976e+07	55029326	58024636	5.38961e+07	56195371	49538702	54404433	51234390	7.37394e+07	5.80918e+07	5.40457e+07	6.28998e+07	6.84524e+07	4.27322e+07	49553908	3.92727e+07	7.09408e+07	7.42418e+07	7.859e+07	5.50492e+07	53867883	5.21055e+07	4.48542e+07	51119692	66358655	71862412	7.11415e+07	64938688	4.63102e+07
P07357_C8A	15	1.4551e+07	17314989	2.17775e+07	25907652	18261255	1.55429e+07	1.88151e+07	1.36652e+07	21742592	1.82927e+07	1.88191e+07	22695234	2.24757e+07	2.07059e+07	1.99083e+07	1.98392e+07	25851040	1.14064e+07	25513137	1.63997e+07	17788453	24174024	24210436	21492006	1.83212e+07	2.37021e+07	1.85993e+07	22790493	18996928	1.80679e+07	18832800	2.71948e+07	16688263	23556767	18087652	1.75501e+07	26457563	2.34829e+07	1.73219e+07	19604654	2.19613e+07	23997892	1.60124e+07	26742863	2.11577e+07	1.46999e+07	2.75677e+07	21014331
P07358_C8B	29	4.83528e+07	44393859	5.46563e+07	65474597	41252859	3.75591e+07	41628821	3.92724e+07	56839414	3.75735e+07	3.6849e+07	50379156	5.18485e+07	5.23178e+07	4.68176e+07	49582459	5.8842e+07	2.85954e+07	6.00828e+07	2.87811e+07	49765295	56278536	5.74212e+07	60031862	46720343	57332155	53113540	6.8425e+07	4.36908e+07	4.80337e+07	3.90084e+07	6.1919e+07	4.00937e+07	59254367	3.36855e+07	3.71011e+07	60062799	5.42699e+07	4.73656e+07	48261377	5.46361e+07	6.88705e+07	34569232	6.74967e+07	4.52155e+07	3.93304e+07	59730079	53341010
P07359_GP1BA	2	1871777	835108	1198226	1904032	1011162	55239.3	861340	2213469	62385.6	436794	1243359	934328	1.51631e+06	58235.1	669145	845819	1277847	76484.7	624864	62801.2	739897	923880	1001339	1295550	1129634	1914378	1.05351e+06	1.46957e+06	2290295	1540265	916329	1736622	2190686	929633	1190351	1610168	1331160	2683017	83845.3	1164329	1128771	1786775	1258294	975058	732087	1.09504e+06	1669737	946219
P07360_C8G	13	2.44002e+07	20039477	2.20838e+07	28160311	19873444	20003985	21386941	1.53717e+07	26761862	2.00622e+07	1.67811e+07	25800640	1.97454e+07	22115158	19793385	23865442	22658607	1.41505e+07	23709773	1.24602e+07	22605371	26978648	20937011	24272000	22258409	27004265	19137809	2.45202e+07	19610637	2.13428e+07	19273816	25576389	18291139	26462782	19610944	1.60427e+07	24947167	20908365	1.2093e+07	23532577	2.04328e+07	25807638	20198209	24389158	19902010	18721642	31092238	24825161
P07996_THBS1	16	2.2356e+07	38060292	1.9552e+07	37129848	1.44417e+07	1.94049e+07	1.15079e+07	2.4036e+07	41179490	1.94363e+07	2.42148e+07	8.85488e+06	2.22695e+07	1.62439e+07	2.39476e+07	2.4448e+07	1.6178e+07	1.73953e+07	1.84845e+07	1.81479e+07	24417428	2.00333e+07	2.43382e+07	30943565	2.08844e+07	31617397	1.53472e+07	2.58659e+07	2.01791e+07	3.09671e+07	2.31731e+07	2.0036e+07	1.92923e+07	34875927	2.74295e+07	1.57161e+07	1.3927e+07	2.66653e+07	1.55807e+07	2.56678e+07	1.9378e+07	1.30101e+07	34481727	2.88092e+07	2.42478e+07	3.29021e+07	2.18307e+07	2.10268e+07
P08185_SERPINA6	13	39239903	3.23936e+07	49582828	4.28291e+07	4.68709e+07	44750398	4.37774e+07	4.90771e+07	3.92771e+07	7.25886e+07	6.73988e+07	4.37813e+07	5.80717e+07	4.23047e+07	50505869	3.13711e+07	3.86762e+07	4.0591e+07	57822430	6.07414e+07	39219567	3.79908e+07	6.24415e+07	5.49765e+07	66045900	4.18214e+07	4.19365e+07	48185914	4.15224e+07	4.87189e+07	4.76548e+07	6.60624e+07	4.99474e+07	3.74518e+07	61342546	78990408	51905440	6.03013e+07	4.93123e+07	3.5977e+07	4.31167e+07	3.90638e+07	39457925	58687592	5.89103e+07	3.73652e+07	4.50836e+07	51258395
P08519_LPA	3	8427160	2.00792e+06	2.15215e+06	13088810	4943604	82859	2.74564e+06	10585790	8924200	10557900	79797.7	38331610	85225	4649696	10518860	4848509	92747	3627640	4350776	2845353	2.09274e+06	1.05386e+06	37106090	11180129	8790800	6602760	2.40083e+06	1.65446e+06	15512650	3697138	1.87845e+06	2.55555e+06	8986830	8.04319e+06	11035960	2.75819e+06	32061140	89486.4	2920528	12277780	4721189	91573.5	4201137	4181161	3.58173e+06	2.25832e+06	2700579	33673431
P08571_CD14	5	4.20801e+06	2.93737e+06	3.31406e+06	6976413	6954374	3510609	3803018	3.42515e+06	4170014	4648977	5185787	3839172	4.17122e+06	1.97799e+06	4.70996e+06	4199871	4.53186e+06	191212	5119715	157003	4634239	4283690	5506851	5266548	5634338	4966517	3.03202e+06	2948498	6059854	8161247	3115589	5292501	6091312	4581426	3.74928e+06	7421767	4636925	5.65473e+06	209613	3396681	3919477	5448271	3504973	4811832	4169171	5254186	6623382	5579596
P08603_CFH	77	4.46549e+08	4.71354e+08	5.04487e+08	5.67284e+08	4.33309e+08	4.78441e+08	4.67063e+08	4.43833e+08	5.11355e+08	5.05392e+08	4.30487e+08	5.41652e+08	5.10424e+08	4.31282e+08	5.63801e+08	4.64642e+08	5.23371e+08	4.51341e+08	5.42726e+08	4.57612e+08	4.56742e+08	454314515	5.27536e+08	5.12756e+08	6.04389e+08	4.60415e+08	4.6e+08	4.57172e+08	5.0356e+08	3.94801e+08	490164017	4.85584e+08	4.48967e+08	5.55818e+08	4.69651e+08	4.09114e+08	5.73841e+08	4.91035e+08	3.99696e+08	546083693	4.9755e+08	537511953	5.26712e+08	5.53084e+08	5.95497e+08	4.77679e+08	4.4629e+08	4.8523e+08
P08697_SERPINF2	20	9.96677e+07	93850465	1.10225e+08	93440176	83877363	86595474	8.60429e+07	97408674	75606991	1.19796e+08	8.48136e+07	90164298	104536193	111407772	105267395	64263137	105992914	6.83218e+07	83459117	7.67942e+07	79860612	73908416	90108436	52966217	8.16757e+07	100639244	95883833	1.05238e+08	101667847	92486453	80438083	90076228	99050190	64241699	105492604	9.29568e+07	7.72306e+07	9.70722e+07	7.97867e+07	103489360	72825958	109401355	88556874	77914217	1.03301e+08	6.94091e+07	78097298	80352413
P09871_C1S	21	4.7479e+07	108542832	4.84508e+07	59475278	54025283	5.77656e+07	3.69454e+07	5.03481e+07	53954827	5.58638e+07	4.96525e+07	47182192	5.61354e+07	4.88025e+07	56459084	53113863	53844261	3.16383e+07	5.28928e+07	4.08634e+07	56887317	43611145	55735883	49826322	6.04603e+07	55295173	4.9711e+07	5.34999e+07	56883945	5.47757e+07	57310550	54195960	5.73405e+07	57260868	57275410	4.959e+07	5.61825e+07	5.2793e+07	3.75679e+07	47647537	5.82139e+07	55651365	47102356	4.99962e+07	5.31439e+07	4.44924e+07	55224251	4.63875e+07
P0C0L4_C4A	118	1.04251e+09	1.85632e+09	2.15807e+09	3044403679	1.31099e+09	1.43021e+09	1.94088e+09	1.66501e+09	1783189023	1.72185e+09	1.42064e+09	1940261479	1.54208e+09	1.55031e+09	1.02647e+09	1.39228e+09	1.98166e+09	3.01762e+09	1.63924e+09	2.12918e+09	9.44944e+08	1.45415e+09	1.58825e+09	1.50462e+09	1707759594	1.124e+09	2207115430	2141352203	2609595528	1.46613e+09	1.41874e+09	2.52464e+09	1.55645e+09	1.70311e+09	1470339468	1.41264e+09	2520591206	1.47295e+09	1.48331e+09	9.54937e+08	1.65865e+09	1817515736	2.77946e+09	1.69747e+09	2.14647e+09	1.09206e+09	1.55177e+09	1562236594
P0C0L5_C4B	6	16087442	18489805	25564975	39501506	11923091	18193072	22945639	2.0411e+07	26218866	2.25256e+07	2.30692e+07	2.1942e+07	1.6815e+07	1.73586e+07	6.09394e+06	1.00886e+07	20316766	3.70527e+07	1.7222e+07	2.39179e+07	4.02818e+06	1.0292e+07	13259393	1.6125e+07	24894981	18485336	27716913	27039512	30327087	13976696	20289181	30651209	22936101	23732944	20553991	2.48027e+07	30989498	1.52624e+07	2.06245e+07	4.68717e+06	9.7032e+06	2.02249e+07	3.25903e+07	1.72043e+07	23284126	3.16066e+06	1.04565e+07	1.17953e+07
P0DJI8_SAA1	6	9.69868e+06	4.74968e+06	6.61802e+06	1661246800	1.98468e+06	2.59282e+06	3.77838e+06	1.5179e+06	17065988	1.76518e+06	1.70899e+06	5487982	9430987	4.67392e+06	4.74558e+06	4854488	1.29228e+07	229454	9761110	320048	9324961	1.43623e+06	7178383	17751311	4.01518e+06	1.05721e+07	7.59559e+06	4.4651e+06	2.99156e+06	1.6196e+06	3.35769e+06	4.85724e+06	2.73506e+06	21516138	1.70125e+06	207613	18853218	3.95915e+06	251536	3.95679e+06	3.60228e+06	20250055	1.3573e+06	10927369	3.52902e+06	5.74153e+06	3.1623e+06	5980161
P0DP04_IGHV3-43D	2	18017490	8267870	8558710	4491230	9761680	16466510	9416390	9873150	16930640	10677670	14015890	9356790	37683800	20447210	8121770	12927420	10429850	7382435	5929790	3488038	7.94288e+06	4216999	8438540	5684275	8973700	20466590	8863200	7517640	4.7489e+06	8865520	17620040	8589590	9692990	18341990	11509620	12211600	8933050	35515500	17528970	8263160	14875040	8687450	7577960	5237055	3.88101e+06	8.34933e+06	4029291	7682040
P10643_C7	21	4.61983e+07	3.48752e+07	2.64213e+07	45419656	4.11424e+07	48294803	2.67242e+07	3.20844e+07	3.28974e+07	2.85375e+07	3.272e+07	2.80672e+07	2.6051e+07	2.11487e+07	33977235	36798222	2.87904e+07	1.5093e+07	5.80363e+06	3.40782e+07	57481446	29970417	3.77008e+07	3.78307e+07	43621716	52930880	39515393	2.62506e+07	4.1802e+07	44404573	47640098	3.113e+07	3.30881e+07	32757090	31069671	3.11504e+07	2.29336e+07	2.358e+07	1.02162e+07	34181583	3.33894e+07	2.76125e+07	3.25324e+07	5.28145e+06	40931054	53467475	3.47855e+07	33404236
P10909_CLU	30	2.59701e+08	254673170	2.67739e+08	1.98827e+08	2.24489e+08	2.38912e+08	2.67611e+08	2.23086e+08	2.21313e+08	2.87085e+08	2.53715e+08	243291337	2.78855e+08	2.8134e+08	2.60872e+08	214524815	2.30472e+08	1.78775e+08	2.37252e+08	2.0438e+08	224659391	2.66743e+08	2.43011e+08	222507287	2.73668e+08	282674989	2.92991e+08	2.85401e+08	2.65853e+08	2.5483e+08	2.21708e+08	2.51521e+08	2.09371e+08	1.97812e+08	2.58239e+08	2.44789e+08	270775506	2.43272e+08	2.07142e+08	2.3838e+08	2.42383e+08	235656277	2.54846e+08	2.43001e+08	2.97209e+08	2.61744e+08	2.73622e+08	2.3101e+08
P11597_CETP	2	108748	53187.4	670777	408073	1737031	832936	813910	60888.3	510518	476440	53198.5	482311	1353285	58235.1	1954713	1070293	1273454	76484.7	2095367	62801.2	873231	52268.8	1878244	1809519	1385125	623927	41729.9	59253.7	458587	1309289	854580	59766.5	1490868	1.46104e+06	1131173	69204.4	180574	726456	83845.3	1776318	393786	1395442	1.73139e+06	1853245	895184	58446.1	479173	1412777
P12259_F5	8	3.1987e+06	6073264	4673845	4727153	3594492	3584714	3028177	1.93892e+06	2.94957e+06	4.56576e+06	3.97776e+06	3737108	4.21538e+06	3.70222e+06	4.36271e+06	2.94484e+06	3.2274e+06	575894	2.96193e+06	2.55056e+06	4860579	3.30945e+06	4284741	2.71314e+06	4876124	4.05313e+06	5095878	3.91505e+06	5395254	4486314	3.6733e+06	3.96886e+06	3.91193e+06	2501909	3.18633e+06	4.91388e+06	4.92753e+06	4.10812e+06	590349	4.07471e+06	3.23062e+06	3.23659e+06	2.85008e+06	2.9684e+06	4828211	4.74754e+06	4684095	3260509
P12955_PEPD	2	739306	686533	1019401	760812	846629	55239.3	630035	60888.3	953776	891068	1182139	841666	663592	58235.1	796931	696137	700049	76484.7	751036	62801.2	748404	749263	1228831	785819	817397	514540	725176	931325	917193	888437	1188150	959755	961510	776066	854973	1508154	1106730	59657.6	83845.3	755074	1063178	61049	1088745	904756	747926	58446.1	1082951	765474
P13671_C6	25	2.75223e+07	3.53685e+07	2.7054e+07	61058583	2.89967e+07	3.73699e+07	3.00266e+07	2.2533e+07	3.71836e+07	2.93918e+07	3.85721e+07	3.9453e+07	3.129e+07	3.65284e+07	3.02708e+07	2.80596e+07	3.21369e+07	1.62288e+07	658435	2.47849e+07	4.0615e+07	40491440	4.62586e+07	4.30118e+07	3.86534e+07	3.11508e+07	3.75357e+07	3.30815e+07	4.23872e+07	3.18888e+07	3.82038e+07	3.34695e+07	3.26611e+07	38191366	3.55236e+07	4.36559e+07	4.19827e+07	2.9361e+07	2.87206e+07	37378120	2.14128e+07	3.56383e+07	3.17101e+07	776593	36574298	3.79908e+07	4.48871e+07	40565707
P14151_SELL	2	2386218	834990	2475082	2588141	1583200	55239.3	898388	2559937	1777368	2832688	2674430	2235896	3449489	1896978	2105803	1528950	2.79919e+06	76484.7	2873775	62801.2	2237892	1.22343e+06	3253022	2138375	2.22609e+06	2819132	1594125	2865238	3506692	2039981	2144482	2057175	3146334	2044183	2617326	3405524	2811362	4248745	1865924	2359009	2542958	2910586	2479597	2994766	1.357e+06	1.70511e+06	57833.2	2562000
P15169_CPN1	10	5.93906e+06	7.49068e+06	8.83243e+06	14470115	9.60533e+06	9659822	7.3955e+06	8.02349e+06	4.37498e+06	1.12062e+07	1.06366e+07	8534792	9.558e+06	8811255	8.44501e+06	7860514	7.16353e+06	7.21181e+06	1.07824e+07	3.06917e+06	10383111	7611161	11258622	5.68746e+06	9.31865e+06	8.36465e+06	9.10708e+06	9.80912e+06	1.033e+07	9.92304e+06	9.25799e+06	8.72588e+06	8888191	4.38909e+06	9251737	1.19311e+07	9.96351e+06	1.07064e+07	6.58955e+06	9.03529e+06	8.55167e+06	7583201	9727878	1.15314e+07	6.64735e+06	9.64726e+06	10428152	9667962
P17936_IGFBP3	4	3.43417e+06	3.0112e+06	8891828	6420436	5259169	5408910	5244195	7457140	4270583	9588036	7067466	5938669	9253058	8628372	4699653	1387117	6764950	2.03384e+06	9735238	5.03524e+06	3610490	5616079	6942810	5559480	7802386	4903523	4355928	7876302	7167968	6657760	5304415	9640397	5583440	4831993	7856509	7981675	6120063	9107425	5.60815e+06	4293623	2.07465e+06	5249917	5227567	10798437	7266561	3804342	6302149	5902911
P18428_LBP	5	5.36545e+06	10242586	13714536	32407251	8135484	8.31767e+06	7.57389e+06	12846925	19017157	5.9247e+06	9.41988e+06	12096733	1.18878e+07	11375923	12121533	14503656	11967283	2.74037e+06	6.92291e+06	2.54604e+06	10454969	8.19377e+06	11336510	10305393	9713269	8.01532e+06	9976579	14355852	6.25426e+06	7.65202e+06	8.38125e+06	10900908	12924396	20290443	5.38382e+06	7.72274e+06	17630030	9.70973e+06	4.42019e+06	11035372	13828602	14060942	8797696	5.53535e+06	6.74346e+06	10713137	11274975	10908552
P19652_ORM2	11	6.85493e+07	2.48295e+07	5.41147e+07	78433308	7.54072e+07	7.47002e+07	128915505	7.12055e+07	84299360	4.47032e+07	6.97511e+07	1.07396e+08	7.16245e+07	6.86825e+07	5.63656e+07	51351527	5.61e+07	7.54905e+07	87564833	4.05377e+07	1.12232e+08	88281510	1.10572e+08	140806435	5.62304e+07	66286387	2.09688e+07	4.67538e+07	3.88712e+07	6.17726e+07	6.67869e+07	1.29805e+08	60349333	81450592	4.98047e+07	5.78552e+07	85083853	6.09694e+07	4.6892e+07	62289649	3.8774e+07	57134283	8.1305e+07	7.94819e+07	4.55687e+07	1.51892e+08	8.60243e+07	106516752
P19823_ITIH2	42	4.28625e+08	3.66972e+08	3.6997e+08	361862446	422742768	2.48247e+08	379776599	4.61822e+08	2.38851e+08	3.98426e+08	4.46831e+08	3.97034e+08	3.60569e+08	455506122	452010226	361641180	4.08116e+08	3.19642e+08	3.67953e+08	3.48698e+08	412083691	433282550	410438561	3.15201e+08	369491891	438401391	4.27926e+08	4.17631e+08	435295472	459479719	254209350	4.47806e+08	434947558	2.21028e+08	385468638	4.70473e+08	4.28727e+08	4.00064e+08	3.63508e+08	458252144	4.40435e+08	3.39081e+08	375489748	4.0112e+08	3.53833e+08	3.48346e+08	4.25319e+08	380926009
P19827_ITIH1	44	2.05128e+08	1.76094e+08	1.99282e+08	2.06479e+08	2.28707e+08	1.49599e+08	2.00622e+08	2.56846e+08	1.25276e+08	2.12663e+08	2.5547e+08	2.23784e+08	2.0056e+08	2.39095e+08	2.31211e+08	2.06768e+08	2.31151e+08	1.49897e+08	1.9529e+08	1.34495e+08	2.08642e+08	214385008	1.96656e+08	1.77754e+08	1.72646e+08	2.24482e+08	2.09431e+08	2.41307e+08	2.09085e+08	2.36592e+08	1.4989e+08	2.37576e+08	2.29647e+08	1.13214e+08	2.01524e+08	2.37997e+08	2.58245e+08	2.19885e+08	1.87951e+08	240261271	2.26188e+08	2.13484e+08	1.9521e+08	2.03919e+08	1.63288e+08	1.70948e+08	2.04855e+08	2.14481e+08
P20851_C4BPB	6	5.97839e+06	6.30932e+06	6.98746e+06	7700742	6.46712e+06	6.89147e+06	6784879	5.12964e+06	7.69841e+06	6.34039e+06	6.41555e+06	9.09472e+06	7.85488e+06	7.11283e+06	7.82166e+06	4.97134e+06	6.44841e+06	3.26789e+06	8452977	4.63671e+06	8.96312e+06	9245150	8.35391e+06	1.07896e+07	7520839	6.39851e+06	6463845	5.55407e+06	5.42381e+06	5175702	6.62971e+06	6.25277e+06	4.45888e+06	8.28453e+06	6691927	7.05103e+06	8.22501e+06	6.96073e+06	4.23755e+06	7542812	4.52594e+06	6.36804e+06	7.53209e+06	7.79726e+06	8.64391e+06	1.02811e+07	8.71379e+06	8096849
P22352_GPX3	8	1.26588e+07	16426889	1.69614e+07	24234922	1.93629e+07	15958693	17969978	1.81096e+07	17870625	30358998	2.42805e+07	1.42347e+07	1.97582e+07	1.37139e+07	1.59933e+07	18098886	1.37597e+07	3.0878e+07	1.53264e+07	3.08784e+07	16864167	18908703	1.76366e+07	21407999	2.44463e+07	20119768	18005555	17527000	24883785	18587264	17087557	29785032	21641431	17162675	27100109	2.86039e+07	1.49261e+07	23953189	1.70616e+07	13301230	22714278	16261666	2.49466e+07	1.70694e+07	21803572	21212866	28153039	14930091
P22792_CPN2	16	3.03909e+07	2.24479e+07	4.69127e+07	3.26822e+07	33693717	3.95723e+07	3.05425e+07	2.45707e+07	2.15278e+07	4.88154e+07	47106033	2.48294e+07	2.92268e+07	3.17971e+07	38537388	2.12063e+07	2.97928e+07	2.11601e+07	3.70021e+07	2.42447e+07	45821155	29923014	3.90465e+07	2.98171e+07	33774821	31986884	2.67509e+07	4.28738e+07	2.73133e+07	3.88888e+07	40352001	41411187	2.53893e+07	1.98727e+07	44324413	4.82911e+07	3.00919e+07	2.95938e+07	2.00868e+07	35013886	2.60103e+07	2.74026e+07	3.62678e+07	3.86121e+07	3.27217e+07	4.80851e+07	3.45999e+07	34975772
P22891_PROZ	4	2.87662e+06	1.01503e+06	4515522	2462352	318725	110479	3915625	2117471	124771	4965588	3448369	2070193	2006762	2512446	4167077	2144877	2042832	963232	2821675	2.18272e+06	1926587	617623	1.21418e+06	3622759	2084907	3059259	1568822	4130915	2876229	519684	907699	6209673	2006588	136328	3784945	5095667	2446386	2.65051e+06	1.41059e+06	3000134	3048347	2185600	2.52651e+06	2960471	4220284	2231928	965652	881370
P23083_IGHV1-2	3	7.723e+06	6.56735e+06	6363842	6906612	6414726	3.6497e+06	2.64274e+06	3.47383e+06	5643268	1.79749e+06	3859091	2.82727e+06	12860139	1.62599e+06	3.89372e+06	6761879	832152	114727	134988	3.50074e+06	972364	312634	6287712	384340	2.8041e+06	12449359	6459023	6872754	5.53286e+06	5.19172e+06	3.97128e+06	2.99486e+06	4.3347e+06	6249512	1.36914e+06	3.71476e+06	2.83851e+06	15586041	125768	3.22871e+06	10684999	1.12753e+06	2.06616e+06	117585	7250991	504210	864886	5.00487e+06
P23142_FBLN1	11	9.68151e+06	33333336	4.15646e+06	7.17726e+06	1.39051e+07	11621489	6.48784e+06	6.28851e+06	8.8887e+06	14386044	11430801	1.12634e+07	5.62082e+06	5.87958e+06	8.89633e+06	1.19731e+07	7.45368e+06	7.50161e+06	7.8318e+06	9.82195e+06	12834936	9.44315e+06	1.00646e+07	9.80962e+06	10452923	12421809	1.01252e+07	4.50721e+06	8.21726e+06	13306365	1.2342e+07	4.39747e+06	8.25512e+06	7.68055e+06	16971595	8.19857e+06	7.25474e+06	5.9709e+06	3.46892e+06	1.14716e+07	12098214	8.38523e+06	1.16171e+07	6.16556e+06	8.92984e+06	10512397	9.90454e+06	7.98554e+06
P25311_AZGP1	24	9.95003e+07	1.02424e+08	9.22552e+07	102631652	166948117	90243804	122038984	1.1046e+08	7.4528e+07	9.58081e+07	129666812	126437174	1.23154e+08	1.30004e+08	8.4364e+07	99691643	1.3691e+08	9.74709e+07	1.16812e+08	8.95323e+07	6.59705e+07	139177470	132617581	166095703	127903652	111711903	114123889	8.87784e+07	107165912	165054561	9.71166e+07	1.44343e+08	1.13023e+08	7.37086e+07	9.29956e+07	1.27604e+08	129197681	1.08796e+08	9.94896e+07	7.58758e+07	9.67723e+07	132252514	120802072	1.1527e+08	1.13216e+08	6.15383e+07	140510853	128912185
P26927_MST1	5	2.35376e+06	4.07274e+06	1.88073e+06	3.87481e+06	4145041	1.1518e+06	3445432	2.526e+06	4115882	2.86214e+06	3456155	3836185	4.82043e+06	3783555	4443783	3693194	4206387	1.86186e+06	1.35651e+06	1.72639e+06	4832103	4568150	3896223	3733165	3584762	3.30018e+06	3845395	1.58245e+06	5020290	5324628	1.43774e+06	5048675	2823298	3840413	2.74448e+06	3.56297e+06	5320846	5510924	2.57674e+06	5006026	4.73679e+06	3092660	2537067	1.54653e+06	2.09445e+06	4802938	5275367	2976944
P27169_PON1	14	7.31459e+07	5.96279e+07	72906611	89784911	1.12389e+08	97188470	6.52757e+07	126538533	5.95698e+07	87406767	113224250	102332886	83044467	6.72288e+07	5.50945e+07	4.98597e+07	6.53754e+07	4.6196e+07	6.70064e+07	3.31686e+07	70123913	9.33069e+07	1.18556e+08	7.49622e+07	6.1663e+07	93780659	8.55023e+07	81759084	80573585	122407646	98650753	82297312	104492424	5.59307e+07	93030292	110723743	102429676	75987462	3.47644e+07	60165465	72275196	7.98383e+07	9.50015e+07	6.91372e+07	5.57074e+07	60600941	1.06993e+08	112050317
P27918_CFP	2	108748	832091	2880729	1712189	1980254	55239.3	1537420	1.52053e+06	754293	1363687	1664714	1847533	2911694	1976005	2525222	2025489	2549964	76484.7	2057460	567229	1852596	1085395	2188769	1840174	1499278	2143935	1231354	2032683	1729377	1.5823e+06	1879215	1.70797e+06	1788588	1814550	1692948	1.52482e+06	2147729	2607286	529835	2488147	2637878	2688389	1866236	2022122	2184629	729950	1287529	1704681
P29622_SERPINA4	22	5.05632e+07	48896697	4.98155e+07	3.71971e+07	62093338	76965047	67861044	72754895	4.28506e+07	6.72379e+07	63842262	49046650	4.99578e+07	5.21614e+07	5.21078e+07	54977815	61411050	4.8656e+07	69659641	5.20141e+07	52697186	51097769	58387676	51906505	62942975	5.43274e+07	57839093	5.29302e+07	79555684	67385039	75493490	85275262	69888692	3.24825e+07	58047856	6.94227e+07	49291207	5.65459e+07	3.8792e+07	55800586	7.03293e+07	56642553	68992188	80124387	5.3496e+07	51736792	56808398	51670840
P35542_SAA4	7	40406233	48114643	69715785	89703762	4.05611e+07	57243697	50317525	4.12972e+07	63159868	6.58439e+07	6.71749e+07	5.4859e+07	6.92648e+07	61016987	3.51721e+07	3.45679e+07	6.64469e+07	3.66375e+07	8.15794e+07	6.72275e+07	73629475	3.98691e+07	58714689	50434395	55209681	61641079	61547415	71917758	5.16346e+07	43276402	68627871	7.57579e+07	48261397	6.57474e+07	58071646	67318538	86330142	7.27069e+07	5.40582e+07	29115736	4.45937e+07	62775484	40313197	76255456	69752308	68682059	4.38547e+07	48245882
P35858_IGFALS	29	4.12857e+07	4.13192e+07	8.67168e+07	8.10284e+07	8.41478e+07	7.60208e+07	8.30699e+07	7.95483e+07	5.78726e+07	1.04711e+08	9.24181e+07	65972262	1.06675e+08	1.02898e+08	5.72643e+07	1.51315e+07	6.08153e+07	3.60991e+07	99667189	6.92516e+07	4.47028e+07	6.54652e+07	84762551	61118237	96989076	49369328	4.75404e+07	8.53449e+07	9.33071e+07	1.03323e+08	7.08585e+07	1.15817e+08	6.59521e+07	5.61341e+07	8.24377e+07	1.00104e+08	6.95926e+07	1.11689e+08	7.77958e+07	4.85485e+07	1.74676e+07	5.9294e+07	6.6333e+07	112359187	7.55445e+07	4.26865e+07	8.21055e+07	76812072
P36955_SERPINF1	17	6.20589e+07	4.82045e+07	6.15238e+07	64083781	68388265	6.12828e+07	53611268	5.81359e+07	52244994	6.30844e+07	61035353	57427483	5.42565e+07	73892646	58731874	53134622	81907115	3.90398e+07	66205902	6.4352e+07	5.17397e+07	4.33828e+07	56939840	60823707	61666770	69224109	5.46508e+07	6.90876e+07	64826859	78946352	60882094	68572553	52954398	50768632	60986115	6.31792e+07	71749186	58798138	5.65622e+07	5.13352e+07	6.79471e+07	81774137	54216713	67699231	70433446	5.00666e+07	50993191	46612168
P36980_CFHR1	3	2548560	4013097	2487743	4713230	3372776	2364105	3356566	2087252	1473542	2544968	1914851	4510750	2727900	1913740	2902963	2345980	293153	1760780	1964909	635924	3381095	1781885	2793104	3518557	2089277	3431790	3411787	2597720	3790717	3501046	2584373	3094302	2963353	1490091	3225916	1426899	4812140	2563358	818811	3246982	1984777	621257	3230123	2013052	2543796	3616836	1842443	3009002
P36980_CFHR2	2	1842002	1226417	963652	2566445	1425140	1001769	2052173	1149864	755579	1534149	1909069	2851460	1238964	347518	1221585	337914	576521	1716720	2082213	888787	1792954	1401829	1275794	2362740	1850477	1736837	1215329	898022	2068346	1010275	1169646	1921326	1298957	704070	1679830	1610713	2670785	1347466	83845.3	1345304	204888	678756	2011431	1947682	1257379	1993351	1360129	1089941
P40197_GP5	2	108748	53187.4	67190.2	457556	385271	55239.3	280369	353482	1235322	68659.7	432708	58892.5	79763.8	392410	467312	545834	395541	76484.7	244482	62801.2	552141	456303	400920	618018	736412	708234	187894	289835	318537	752313	354901	718633	246493	1134165	549438	237707	286137	744870	83845.3	585757	566237	61049	750294	608361	206439	798659	57833.2	515251
P43251_BTD	8	7.34911e+06	5.06533e+06	7769679	6.55075e+06	7675096	7.47045e+06	9082532	6.8702e+06	6.24282e+06	9427322	4259014	4.60901e+06	6967201	8602441	8.45626e+06	5561125	8237979	305939	6900969	4.52261e+06	7.0944e+06	4753480	7688643	6.19799e+06	6526697	9740433	5822903	7561468	8.6233e+06	8519998	7605890	11237211	6.0153e+06	5283964	9912329	4.4225e+06	4.63123e+06	7.06321e+06	5.60466e+06	7.51329e+06	5860651	8569614	7909196	6803816	8.55473e+06	6355928	7.07871e+06	6.97184e+06
P43652_AFM	29	1.50145e+08	1.23458e+08	1.20066e+08	7.46715e+07	133829220	1.32989e+08	160372252	1.46374e+08	101719447	1.32154e+08	1.33238e+08	117320788	9.89798e+07	183578044	184990249	104260076	9.89236e+07	1.07833e+08	9.22839e+07	1.76722e+08	130295000	97625269	98224315	1.03961e+08	182123395	1.57413e+08	1.37674e+08	1.19365e+08	1.04216e+08	134834589	121691185	1.33471e+08	100590096	9.84882e+07	136837612	1.23815e+08	9.8783e+07	1.10267e+08	1.68997e+08	179301990	1.11174e+08	8.92193e+07	151101504	9.50467e+07	1.71792e+08	1.48278e+08	9.25843e+07	87230499
P48740-2_MASP1	3	1519677	2063609	786580	1535720	1786387	1669106	1823875	1.57034e+06	1641519	1.21471e+06	1561157	1990044	1610984	1578262	1258623	489409	1550676	114727	1325841	2060228	1363421	1879397	975200	1514815	1944650	1701267	1550884	88880.6	1342723	1.20597e+06	1500589	1681336	1366736	1235301	1.18134e+06	103807	1666238	1.27169e+06	954109	1.11482e+06	99101	1248167	1.46355e+06	1346941	2281093	2404351	2143694	1.02908e+06
P49747_COMP	2	108748	1.61569e+06	67190.2	266719	671974	55239.3	55300.2	508047	582613	68659.7	501756	630280	56816.7	58235.1	765600	539284	437593	76484.7	52674.8	62801.2	549373	447718	628313	463850	781591	690282	617698	59253.7	619562	848742	1189104	337251	748978	473124	614564	69204.4	556628	59657.6	83845.3	458600	407086	451460	724400	62127.4	62223.7	58446.1	57833.2	490176
P49908_SELENOP	6	9756842	10496390	8205904	7157059	10919658	8498291	8559766	8558376	6177198	9215061	7750667	7023663	8894097	6892593	7110049	8247240	7.29469e+06	6.18672e+06	7781839	6.59843e+06	8991619	7531166	9029331	8915199	10264809	11327260	11016392	8066846	13723769	13103396	9704610	10318530	10621031	5666170	9507061	8463766	7495589	10881186	5.07991e+06	7010270	9468516	7820706	7178095	8695747	6905830	6.2986e+06	9229276	7018039
P51884_LUM	10	3.11878e+07	39649986	3.47596e+07	29458518	41915553	49236141	29784432	3.97391e+07	36327028	4.43063e+07	41036556	34137127	4.0056e+07	35961460	4.31159e+07	40192128	3.29592e+07	3.1848e+07	41033113	4.19819e+07	36808350	36370643	44614145	38744202	53756585	34590614	41438273	3.02264e+07	49312635	47256907	45332979	46691093	44377695	32353704	44716255	4.64553e+07	40425180	4.2893e+07	3.65797e+07	39887648	4.85963e+07	34476045	3.81945e+07	4.12913e+07	3.58233e+07	3.30787e+07	42055554	36805667
P55056_APOC4	4	1.29465e+06	2.119e+06	5038419	2217248	2089742	3587165	8066710	1814711	3751539	4799749	6088330	6577790	5060427	1037462	5611240	844382	1042749	308577	5743790	20330390	6320160	3450853	6028438	2.20078e+06	3433770	3847763	5247694	3719647	2629464	1.40335e+06	5799936	9871160	3200436	2447630	4448893	6432380	5998200	4412204	529175	4358515	424032	1387457	1.3184e+06	6944790	17454130	5278230	6424050	4374135
P55058_PLTP	7	2.26426e+06	2.92318e+06	3706758	2828197	3783032	3.49611e+06	1.76258e+06	2.39558e+06	4231814	2.94529e+06	3.92344e+06	2791556	3.8067e+06	1.86508e+06	2.06322e+06	3464511	2.33479e+06	2.06786e+06	3.31915e+06	843860	3.20712e+06	2419660	3027632	3273398	4136424	4333751	3419358	3.41088e+06	2903902	3.13761e+06	4262631	2.29602e+06	3747770	4589244	2.75578e+06	4.04903e+06	2.02615e+06	2.53098e+06	293458	2.57926e+06	3990827	3182282	4656402	3.03464e+06	2.198e+06	2.64999e+06	3229220	2297754
P60709_ACTB	3	163121	863959	100785	578565	828506	82859	490141	888803	547225	725769	722857	492122	752102	735925	632161	630755	513155	114727	579418	94201.8	868476	579962	825721	964818	1116295	955388	1006270	507922	80854.6	1460777	776814	928959	738666	435653	1131219	755345	833534	926340	125768	617311	774056	607249	906611	993528	501538	1086946	729004	642561
P61626_LYZ	2	108748	2085617	694800	1.66928e+06	53714.9	55239.3	370527	1951824	62385.6	1089230	53198.5	58892.5	1581924	58235.1	928130	1.57503e+06	2037987	76484.7	594354	62801.2	1579634	555292	1.47591e+06	756795	339109	1.95996e+06	549762	59253.7	1459948	1658285	1274682	1060588	2.0981e+06	68164.2	137189	1406253	1927501	2467364	83845.3	1.38021e+06	1862756	61049	640901	62127.4	62223.7	1184365	57833.2	994756
P61769_B2M	2	1151512	861250	67190.2	707864	1120522	55239.3	444402	781831	804500	68659.7	53198.5	1104097	56816.7	58235.1	917971	929119	635992	76484.7	713724	62801.2	878722	761525	1182002	1212729	957790	1133999	742675	59253.7	696145	1143797	724954	59766.5	1080586	707007	556398	69204.4	851525	59657.6	83845.3	1308246	597352	840106	570188	579725	62223.7	668883	1142921	1040219
P68871_HBB	10	47469070	27637294	2.10547e+07	6.37182e+06	1380484700	24868637	140036030	108307613	24558805	299280176	1.93093e+07	41731054	48398695	144066234	56244783	130806629	99263626	9.1901e+07	5.55973e+07	2.61079e+07	43785605	52301257	8.97519e+07	212746975	63948486	84175401	94698100	83861801	17339854	412744210	19984969	69233779	86732818	20630416	120490770	3.62996e+07	845262960	3.92668e+07	2.44595e+07	82014337	1524395270	96452438	108338160	108774596	5.35633e+07	492919820	30201755	45360365
P69905_HBA1	15	4.90659e+07	2.91273e+07	2.11288e+07	8.2353e+06	1380744800	3.11555e+07	121811290	108479002	23330889	296210770	1.80196e+07	37923451	47383945	120354450	55689458	132868600	83911552	7.09215e+07	43837032	2.44464e+07	4.31947e+07	46650156	90123460	185674190	63565542	93617381	114362891	91151785	2.46382e+07	510450250	2.14584e+07	71756721	90321676	2.0752e+07	126317890	3.36142e+07	811364880	3.86521e+07	1.99149e+07	79540406	1532408100	108973690	8.99763e+07	100504757	44006822	396097630	30255136	44450314
P80108_GPLD1	16	1.09044e+07	1.26621e+07	1.56199e+07	18277697	1.71562e+07	21714706	17044116	1.26478e+07	13308235	17514672	16751082	21139708	19594434	15716886	18066974	14100567	1.47314e+07	9.23229e+06	1.75785e+07	9.82768e+06	14604664	1.6672e+07	1.33841e+07	12893206	17590576	1.36763e+07	15768655	1.58339e+07	20690375	18465294	22618837	19368354	13239683	12693647	18099157	19419135	20382791	22091733	1.24931e+07	18292323	1.56545e+07	16370031	20640540	19521442	14778338	11304393	20961174	9.58318e+06
P80748_IGLV3-21	3	2421554	4363390	1178967	815190	3907910	82859	1437490	1.31168e+06	2833137	1.13645e+06	2474371	848534	3687483	2456040	2382386	1.40391e+06	4392301	608039	1311115	446590	1906330	1967246	1.45936e+06	2.68711e+06	2363799	2000091	4461080	757642	539555	2633159	1.23658e+06	1.37408e+06	2428356	4106840	759106	1.48999e+06	73114.2	3321938	907378	2312980	1768412	3435713	2.16682e+06	794811	5449950	2841228	1963622	1.34968e+06
Q03591_CFHR1	4	2.76855e+06	3934216	2.66198e+06	4457940	3.0616e+06	1.3461e+06	3092887	2.4771e+06	1.02195e+06	3.48302e+06	2.1627e+06	5067122	2.91598e+06	845997	1.93505e+06	1.61189e+06	123663	2.07599e+06	1.42166e+06	1.69043e+06	3866403	1.07287e+06	3229232	2.00942e+06	1.56105e+06	2524012	2671849	2.29013e+06	3204577	2.68103e+06	2068714	1.79119e+06	2268855	1.68013e+06	3038368	788879	5550949	2.04976e+06	687550	2520191	1.58037e+06	122098	3788432	1.3279e+06	3624326	2.92068e+06	560545	2964942
Q04756_HGFAC	8	3.30122e+06	3.2513e+06	4.63624e+06	2.69143e+06	3.89784e+06	3.73531e+06	3.81579e+06	2.6342e+06	3.74603e+06	3.18538e+06	2.66515e+06	3.60351e+06	3.21657e+06	4740421	4.03848e+06	3.62584e+06	2.25922e+06	305939	2.91305e+06	1.87058e+06	4.90255e+06	3568627	3.44729e+06	4933060	5753460	4.95369e+06	4.87225e+06	2.60881e+06	3208913	3.44596e+06	4.83615e+06	4.04608e+06	5.06939e+06	3.53236e+06	4.68776e+06	2.39407e+06	2.47217e+06	2.96573e+06	2.10561e+06	5002585	3.16854e+06	3.59368e+06	3.17644e+06	3.76121e+06	3.56002e+06	2.85192e+06	5.46998e+06	3.1865e+06
Q06033_ITIH3	19	2.07465e+07	3.57465e+07	1.32009e+07	4.19248e+07	2.02602e+07	1.18777e+07	2.19271e+07	2.46019e+07	2.51733e+07	7.00359e+06	2.10877e+07	2.24351e+07	2.0221e+07	1.33854e+07	1.85411e+07	2.2932e+07	1.89563e+07	1.80874e+07	2.83204e+07	1.9114e+07	2.1791e+07	29338324	2.86977e+07	2.37842e+07	2.49898e+07	2.73716e+07	40721894	1.93497e+07	2.70552e+07	2.25758e+07	1.21428e+07	3.29252e+07	32508560	3.09644e+07	7.12579e+06	2.00247e+07	3.90932e+07	2.79129e+07	1.00405e+07	2.11427e+07	2.57271e+07	1.54448e+07	22091048	2.96254e+07	2.28805e+07	2.62643e+07	3.14382e+07	2.75897e+07
Q08380_LGALS3BP	10	1.29706e+07	11859265	6.59667e+06	12005088	8712658	1.03055e+07	10352930	2.13613e+06	40635337	8.18591e+06	5.59266e+06	12043479	3.15937e+06	4.79423e+06	13884863	14093423	6.01953e+06	4.6432e+06	14545228	1.04536e+07	23681940	30838188	1.27997e+07	1.00173e+07	41023719	15595450	8.32359e+06	8.35904e+06	12503225	9972423	10522570	7.06768e+06	5.18538e+06	39252000	7.83983e+06	7.21421e+06	12214095	3.27243e+06	1.75759e+06	14727083	1.63397e+07	8756628	1.10627e+07	1.38095e+07	18377086	28561985	35677720	1.00475e+07
Q12805_EFEMP1	3	1611715	2041479	176778	889729	1828188	1525461	995837	805887	1229994	408974	1165864	1189871	714666	572946	624248	1751105	941656	114727	1197935	94201.8	1208833	941296	800332	2045335	1.17321e+06	1509985	1193743	88880.6	1258384	1373165	1466850	89649.8	1837303	1035720	1127193	1122444	994141	504577	125768	1430995	1591653	903278	1419773	1303770	592514	1104728	1398533	1042060
Q13103_SPP2	2	108748	822605	67190.2	307514	600291	55239.3	520755	364904	62385.6	1.03851e+06	832260	601010	734170	142323	757840	311950	61831.3	76484.7	483560	62801.2	1026901	405913	237679	482508	490465	1072696	343575	718286	610242	1242778	965932	687529	613238	68164.2	405933	1.24053e+06	636777	1.09959e+06	83845.3	749546	66067.3	61049	666809	646690	62223.7	978838	735184	756394
Q13790_APOF	2	1119988	3157085	2438140	4761310	3016370	2430163	2407328	2652362	1555901	1380746	4084350	2814680	1706485	1.13597e+06	1731210	1973587	2051394	76484.7	2460815	202971	2092835	3217010	3015516	2241982	1163470	1657466	3370530	2693739	3036030	3520670	2007896	2250556	3673520	1394992	1358717	4463460	3117340	1813792	83845.3	1896786	1753837	2732015	2067077	2198766	610371	1281114	3822420	2910200
Q14520_HABP2	13	7.44922e+06	5.39347e+06	8.51321e+06	8.88367e+06	8.49709e+06	7.2427e+06	8.76213e+06	3.98847e+06	8.62721e+06	9.44671e+06	9706089	9.64389e+06	7.96725e+06	8.73481e+06	8.04013e+06	8.14852e+06	7.9953e+06	4.08114e+06	9.09239e+06	6.06412e+06	8.23852e+06	9.29081e+06	7.92264e+06	8.59235e+06	9.16851e+06	8.40228e+06	6.15094e+06	6.21438e+06	8.71159e+06	9.26973e+06	8.06563e+06	7.29575e+06	5.98576e+06	8.43662e+06	9.91682e+06	8.8127e+06	7753451	7.32494e+06	4.72583e+06	7.87838e+06	7.71292e+06	8.20424e+06	8.82975e+06	9.44648e+06	8797652	8.22535e+06	10934090	8.23339e+06
Q14624_ITIH4	53	3.40777e+08	4.65534e+08	3.87241e+08	433617070	3.57879e+08	3.32613e+08	3.81058e+08	4.32868e+08	3.78649e+08	3.62199e+08	3.77845e+08	3.58746e+08	4.28807e+08	4.26019e+08	3.58868e+08	3.44284e+08	4.52011e+08	3.83277e+08	4.32921e+08	3.73257e+08	427096095	4.73826e+08	4.57403e+08	3.97451e+08	3.61271e+08	3.62974e+08	490325770	4.12113e+08	421002213	379393385	3.34353e+08	5.1521e+08	421175562	3.50615e+08	3.18411e+08	3.99444e+08	465980885	4.30018e+08	3.8643e+08	3.34751e+08	3.98933e+08	4.07412e+08	3.96217e+08	4.43398e+08	4.15254e+08	4.75037e+08	4.97222e+08	425697690
Q15166_PON3	2	17381530	12062820	20902230	16279790	21734080	55239.3	14363510	60888.3	13130140	68659.7	24833370	17745910	19955600	58235.1	52495.3	8374970	18359540	14434750	17278880	11404410	11208870	16760780	32107160	52972.8	12184830	20057530	13090460	59253.7	15502220	21779910	17451540	59766.5	26912060	11139520	19801540	32720750	24522460	59657.6	12286440	12393440	17939990	61049	20298030	20445280	16221850	17043610	22710890	23940020
Q15485_FCN2	2	829156	689607	479557	651760	225137	55239.3	1066534	427537	1822130	926331	53198.5	1252796	1647011	852336	52495.3	104861	769212	238776	1412503	62801.2	665387	378450	1045479	121937	1163517	1117082	1807700	1108223	424702	57984.3	542575	846168	330561	1910720	850822	69204.4	1342379	1287705	83845.3	411039	66067.3	1423788	793025	940546	592792	58446.1	629086	633604
Q15582_TGFBI	5	271869	2.16025e+06	2.76009e+06	1.6735e+06	3.68711e+06	3.36177e+06	2.81071e+06	1.93454e+06	3359119	2912415	2.70611e+06	2908813	3.95421e+06	1.81784e+06	2.95711e+06	3.27592e+06	1.82443e+06	191212	1.97846e+06	157003	2.31094e+06	2.75005e+06	4.03513e+06	3.13397e+06	2.00077e+06	3.83034e+06	1.8402e+06	2.29942e+06	2.30411e+06	2.79223e+06	3300091	3.4157e+06	2991330	3.04993e+06	3454879	173011	2542468	4.03759e+06	209613	2.36742e+06	3993614	3.06678e+06	2.3457e+06	2.75104e+06	2.12973e+06	2.4796e+06	4.85559e+06	2.90497e+06
Q16610_ECM1	8	8.49792e+06	104744830	12239062	5.06372e+06	4.7712e+06	7.23107e+06	3.17064e+06	4.1409e+06	3.44286e+06	8533936	3.90789e+06	7.56881e+06	9.46246e+06	7.31305e+06	4.24169e+06	3.89698e+06	4.40421e+06	5.81372e+06	3.86274e+06	3.62663e+06	4.18838e+06	8.61607e+06	5.9017e+06	2.31796e+06	4657080	6.35204e+06	9.61442e+06	9569398	6.2221e+06	4.87252e+06	8729167	2.20029e+06	3.93223e+06	3.42844e+06	5.30154e+06	4.03793e+06	4.02312e+06	7.18346e+06	2.69419e+06	5.39814e+06	3.22951e+06	4.75341e+06	7.04933e+06	1.9577e+06	6555395	2.5092e+06	8.6706e+06	4.47598e+06
Q6UWJ8_CD164L2	2	2200146	1615896	1718187	1478786	1986647	55239.3	2344646	1024641	2234984	1124333	1589670	2229926	1189676	2022290	2186152	2267988	1720105	76484.7	1447570	62801.2	1692147	1811903	1253808	1992905	2278903	1321906	844987	59253.7	1320821	2028624	1793343	1376415	1598231	2205475	1622685	2657940	853411	1340703	83845.3	1539409	66067.3	1541749	2108923	1579143	1448920	1680630	1931091	2777880
Q92496_CFHR4	2	1363872	53187.4	1402458	5372560	1648800	55239.3	691986	868213	2125243	1372814	2263729	210379	449188	267640	1385363	60342.1	1477696	643521	2674670	523350	3439330	999123	1914818	52972.8	1030013	1573498	1527682	1445668	2714456	2154750	1889939	1684667	1277838	2165870	1604804	3388530	772129	432418	471117	1615195	326836	61049	1536225	2315100	720899	4000880	1396191	2135440
Q92954_PRG4	8	2.97206e+06	6.83533e+06	6.69813e+06	5723709	4960317	4.77297e+06	6187053	2.76286e+06	11548503	8.64834e+06	4.6453e+06	4.11281e+06	5.60957e+06	6.53596e+06	9.70606e+06	5119845	7273934	824609	6297795	1.01987e+06	5.59559e+06	3298771	9485104	3.7955e+06	6.56265e+06	3.85928e+06	2.57698e+06	5.57466e+06	5.50927e+06	6629735	5.53252e+06	9012957	4.57879e+06	9478667	7140616	2.36881e+06	4.68821e+06	2.57806e+06	1.25597e+06	6591853	3.57993e+06	9112501	4.45974e+06	7.07832e+06	5.59406e+06	4.69066e+06	5332262	7533009
Q96IY4_CPB2	13	1.64909e+07	18055573	22279305	13716901	20498630	18496927	23989120	2.36763e+07	19206893	23928576	24569787	17881284	18891192	22336605	22315288	12606638	21574106	1.69678e+07	18712431	2.05855e+07	21947881	19601720	20847141	24205642	22194319	17323379	23313879	24165143	1.98862e+07	23335843	1.85487e+07	30964683	2.14352e+07	17960391	19771844	2.27761e+07	21018360	19266629	1.87399e+07	20117567	16551812	20648352	21177722	20434677	21603923	22096657	2.19208e+07	18520689
Q96KN2_CNDP1	12	1.56891e+06	1.39368e+06	6.53029e+06	6.2381e+06	3.95425e+06	5.22658e+06	7.9648e+06	1.26032e+06	4.27419e+06	13103438	9.19254e+06	6.60321e+06	7260824	5.3798e+06	5.85964e+06	1.32696e+06	4.24325e+06	1.60522e+06	8745477	8.53929e+06	5.09644e+06	4.90908e+06	8168439	7858655	13658311	3.66584e+06	2.95604e+06	5.59777e+06	10457480	3.92727e+06	6.77103e+06	12914109	3.04581e+06	4.9159e+06	12985790	8.28264e+06	5.11388e+06	4.37855e+06	3.19506e+06	4.63942e+06	1.0791e+06	7.60589e+06	6.12193e+06	7.31613e+06	13619947	2.26661e+06	9467869	4928538
Q96PD5_PGLYRP2	23	6.62916e+07	5.64143e+07	6.64086e+07	4.8127e+07	8.32481e+07	6.1576e+07	56687386	9.70949e+07	5.72556e+07	8.21386e+07	6.08266e+07	6.07188e+07	7.71981e+07	7.37927e+07	7.01514e+07	6.85151e+07	8.82598e+07	5.93459e+07	5.36951e+07	6.20771e+07	6.57101e+07	89298889	5.2475e+07	70745532	71625273	6.27077e+07	6.12593e+07	6.44252e+07	62693240	9.28882e+07	60760721	6.93079e+07	85641351	52631544	75777182	6.64683e+07	6.39517e+07	7.27353e+07	5.41026e+07	70644924	7.40202e+07	6.99113e+07	72932354	5.84392e+07	6.90775e+07	6.03846e+07	9.66009e+07	6.04812e+07
Q9BXR6_CFHR5	3	163121	616299	100785	1309875	766202	645878	1200278	493616	1616576	102990	690007	1377767	1234427	460304	78743	708354	992343	114727	1113492	94201.8	1040041	682625	1043165	1377285	825926	736305	807477	88880.6	650024	382345	743841	1.25752e+06	936746	1625206	91521.5	938556	1618373	89486.4	125768	409110	320024	1156314	1287007	970713	153059	923716	1987733	854050
Q9NZP8_C1RL	8	2.98762e+06	6.10508e+06	5.33045e+06	7.31977e+06	4.49678e+06	5.26876e+06	3.84711e+06	4.54636e+06	5.21845e+06	7248084	5.76913e+06	4.79577e+06	6469019	5.12304e+06	6.38411e+06	5.13984e+06	6.86638e+06	682499	6.10016e+06	4.21622e+06	5.246e+06	4.52156e+06	6566233	6348447	7191124	5.29447e+06	4.79903e+06	5.1268e+06	5.50481e+06	5.47438e+06	5.88438e+06	5.42812e+06	6259531	6.77332e+06	5.82728e+06	6.86775e+06	7144757	6.76778e+06	2.20282e+06	5038515	5.41171e+06	5.75441e+06	6552294	5.99908e+06	6870397	5586103	5994207	4.30381e+06
Q9UGM5_FETUB	4	3.28261e+06	2.22339e+06	5.09106e+06	3051886	4119184	3.83384e+06	1.32515e+06	2.10481e+06	3426169	5476261	5794745	3817726	5437368	2553388	3.78094e+06	2.64024e+06	4800496	1.87361e+06	2.36776e+06	2.98426e+06	4415765	2.93932e+06	4271861	4768654	3141610	3569016	2256764	4.99178e+06	4045809	3.46808e+06	3155208	1.72603e+06	2037175	3340584	4065400	6110187	4326484	4.912e+06	167691	2.63058e+06	3.28085e+06	4392874	4073449	2.88788e+06	3950967	6313875	4111027	3036452
Q9UHG3_PCYOX1	4	937490	721934	1205803	1355505	437385	2.33499e+06	1247865	1.16317e+06	1108382	1929969	2250737	896803	1.52792e+06	116470	2158596	1266990	1394305	152969	2784383	612180	1900012	1679959	2657028	1026558	1.11575e+06	1621650	1450796	1.34046e+06	2304752	115969	2764489	2590940	1583729	871403	1392851	2.38016e+06	1.04785e+06	2009589	167691	1919012	1921516	1713619	1391691	2932878	2296933	1207555	2428276	2.16217e+06
Q9UK55_SERPINA10	10	5.55012e+06	265937	7.83513e+06	11937040	1.96334e+06	3.57742e+06	7346987	3.57527e+06	3.97921e+06	8.73074e+06	5.82189e+06	5635471	5.44987e+06	4.8234e+06	6.80248e+06	5027362	4.82891e+06	1.70884e+06	5.6267e+06	5.12627e+06	5.55236e+06	3.28163e+06	5803886	5.81484e+06	6.42261e+06	7057124	244518	8.11691e+06	6.97091e+06	2.87369e+06	3.73187e+06	7.97997e+06	4.8214e+06	3.9552e+06	8623756	5.21399e+06	4.91015e+06	4.89538e+06	1.79855e+06	7.40429e+06	4.14596e+06	5707739	6.05101e+06	6.13601e+06	8.65092e+06	5.17714e+06	5448076	3.77637e+06
Q9Y6R7_FCGBP	6	2.19648e+06	991057	784031	2.21305e+06	1.23888e+06	2.94368e+06	1.18513e+06	1.45908e+06	2711897	1.83471e+06	1.25586e+06	1747500	1.15779e+06	891184	1.08321e+06	1.73797e+06	1.70531e+06	1.11169e+06	1.61485e+06	2.30572e+06	1.5137e+06	667035	1.68063e+06	2498961	1.49908e+06	3578915	1.09887e+06	699313	2.46069e+06	1.04777e+06	2.99731e+06	1.20471e+06	1.65251e+06	2624571	2255975	1.13833e+06	1.78522e+06	1.23224e+06	251536	1.10368e+06	2.00826e+06	1.83999e+06	2718767	2.13361e+06	3.04527e+06	899820	1.01645e+06	1.28393e+06
[truncated: 80 more columns]
